# Supplementary material for: RNA and DNA G-quadruplexes bind to human dicer and inhibit its activity
Source: Cell Mol Life Sci. 2021 Mar 17;78(7):3709–24. doi: 10.1007/s00018-021-03795-w (PMC8038994; doi:10.1007/s00018-021-03795-w)
Supplement: Supplementary file 2 — Supplementary file2 (PDB 2461 KB) [file 18_2021_3795_MOESM2_ESM.pdb]

HELIX    1   1 PRO E   70  ASP E   72  1                                   3
HELIX    2   2 LEU E  115  SER E  130  1                                  16
HELIX    3   3 PHE E  169  GLU E  176  1                                   8
HELIX    4   4 PRO E  185  THR E  187  1                                   3
HELIX    5   5 LEU E  199  TYR E  202  1                                   4
HELIX    6   6 PHE E  243  THR E  249  1                                   7
HELIX    7   7 SER E  291  ASN E  304  1                                  14
HELIX    8   8 PRO E  310  LEU E  312  1                                   3
HELIX    9   9 ALA E  320  LEU E  336  1                                  17
SHEET    1   1 1 TYR E  44  LEU E  52  0
SHEET    2   2 1 CYS E  76  THR E  81  0
SHEET    3   3 1 PHE E  91  THR E  95  0
SHEET    4   4 1 GLY E  98  SER E 109  0
SHEET    5   5 1 CYS E 152  VAL E 158  0
SHEET    6   6 1 LEU E 165  ILE E 167  0
SHEET    7   7 1 ILE E 207  PRO E 209  0
SHEET    8   8 1 TYR E 221  VAL E 225  0
SHEET    9   9 1 LEU E 263  ASP E 266  0
SHEET   10  10 1 CYS E 313  ILE E 315  0
MODEL        1
ATOM      1 HO5' G   A   1      18.389  -4.079  -9.758  1.00  0.00           H
ATOM      2  O5' G   A   1      18.501  -4.952  -9.374  1.00  0.00           O
ATOM      3  C5' G   A   1      19.296  -5.676 -10.234  1.00  0.00           C
ATOM      4  H5' G   A   1      18.711  -6.008 -11.092  1.00  0.00           H
ATOM      5 H5'' G   A   1      19.609  -6.591  -9.732  1.00  0.00           H
ATOM      6  C4' G   A   1      20.586  -4.994 -10.589  1.00  0.00           C
ATOM      7  H4' G   A   1      21.172  -5.636 -11.247  1.00  0.00           H
ATOM      8  O4' G   A   1      20.433  -3.758 -11.263  1.00  0.00           O
ATOM      9  C1' G   A   1      21.618  -3.065 -10.994  1.00  0.00           C
ATOM     10  H1' G   A   1      22.271  -2.940 -11.859  1.00  0.00           H
ATOM     11  N9  G   A   1      21.389  -1.656 -10.591  1.00  0.00           N
ATOM     12  C8  G   A   1      20.237  -1.032 -10.354  1.00  0.00           C
ATOM     13  H8  G   A   1      19.352  -1.629 -10.189  1.00  0.00           H
ATOM     14  N7  G   A   1      20.315   0.235 -10.178  1.00  0.00           N
ATOM     15  C5  G   A   1      21.682   0.505 -10.427  1.00  0.00           C
ATOM     16  C6  G   A   1      22.443   1.764 -10.543  1.00  0.00           C
ATOM     17  O6  G   A   1      22.018   2.898 -10.532  1.00  0.00           O
ATOM     18  N1  G   A   1      23.770   1.544 -10.814  1.00  0.00           N
ATOM     19  H1  G   A   1      24.379   2.348 -10.880  1.00  0.00           H
ATOM     20  C2  G   A   1      24.321   0.350 -11.034  1.00  0.00           C
ATOM     21  N2  G   A   1      25.583   0.254 -11.255  1.00  0.00           N
ATOM     22  H21 G   A   1      26.188   1.062 -11.286  1.00  0.00           H
ATOM     23  H22 G   A   1      25.833  -0.707 -11.441  1.00  0.00           H
ATOM     24  N3  G   A   1      23.665  -0.796 -10.938  1.00  0.00           N
ATOM     25  C4  G   A   1      22.348  -0.665 -10.697  1.00  0.00           C
ATOM     26  C3' G   A   1      21.437  -4.722  -9.377  1.00  0.00           C
ATOM     27  H3' G   A   1      20.906  -4.330  -8.510  1.00  0.00           H
ATOM     28  C2' G   A   1      22.397  -3.739  -9.927  1.00  0.00           C
ATOM     29  H2' G   A   1      22.767  -3.130  -9.102  1.00  0.00           H
ATOM     30  O2' G   A   1      23.486  -4.415 -10.484  1.00  0.00           O
ATOM     31 HO2' G   A   1      23.681  -5.218  -9.996  1.00  0.00           H
ATOM     32  O3' G   A   1      21.970  -5.966  -9.043  1.00  0.00           O
ATOM     33  P   G   A   2      22.692  -6.225  -7.567  1.00  0.00           P
ATOM     34  OP1 G   A   2      22.961  -7.732  -7.460  1.00  0.00           O
ATOM     35  OP2 G   A   2      21.871  -5.579  -6.538  1.00  0.00           O
ATOM     36  O5' G   A   2      24.092  -5.570  -7.789  1.00  0.00           O
ATOM     37  C5' G   A   2      25.196  -6.201  -8.398  1.00  0.00           C
ATOM     38  H5' G   A   2      24.803  -6.366  -9.401  1.00  0.00           H
ATOM     39 H5'' G   A   2      25.322  -7.211  -8.005  1.00  0.00           H
ATOM     40  C4' G   A   2      26.464  -5.339  -8.282  1.00  0.00           C
ATOM     41  H4' G   A   2      27.276  -6.006  -8.573  1.00  0.00           H
ATOM     42  O4' G   A   2      26.479  -4.160  -9.119  1.00  0.00           O
ATOM     43  C1' G   A   2      27.151  -3.111  -8.464  1.00  0.00           C
ATOM     44  H1' G   A   2      27.890  -2.833  -9.215  1.00  0.00           H
ATOM     45  N9  G   A   2      26.188  -1.995  -8.159  1.00  0.00           N
ATOM     46  C8  G   A   2      24.902  -2.151  -7.648  1.00  0.00           C
ATOM     47  H8  G   A   2      24.486  -3.134  -7.489  1.00  0.00           H
ATOM     48  N7  G   A   2      24.345  -0.987  -7.302  1.00  0.00           N
ATOM     49  C5  G   A   2      25.239  -0.029  -7.723  1.00  0.00           C
ATOM     50  C6  G   A   2      25.164   1.435  -7.739  1.00  0.00           C
ATOM     51  O6  G   A   2      24.167   2.159  -7.507  1.00  0.00           O
ATOM     52  N1  G   A   2      26.303   1.990  -8.164  1.00  0.00           N
ATOM     53  H1  G   A   2      26.336   3.000  -8.153  1.00  0.00           H
ATOM     54  C2  G   A   2      27.443   1.330  -8.363  1.00  0.00           C
ATOM     55  N2  G   A   2      28.547   2.014  -8.489  1.00  0.00           N
ATOM     56  H21 G   A   2      28.559   3.007  -8.301  1.00  0.00           H
ATOM     57  H22 G   A   2      29.392   1.574  -8.825  1.00  0.00           H
ATOM     58  N3  G   A   2      27.577   0.016  -8.592  1.00  0.00           N
ATOM     59  C4  G   A   2      26.419  -0.649  -8.210  1.00  0.00           C
ATOM     60  C3' G   A   2      26.845  -4.835  -6.892  1.00  0.00           C
ATOM     61  H3' G   A   2      25.928  -4.436  -6.460  1.00  0.00           H
ATOM     62  C2' G   A   2      27.780  -3.707  -7.247  1.00  0.00           C
ATOM     63  H2' G   A   2      27.873  -3.049  -6.383  1.00  0.00           H
ATOM     64  O2' G   A   2      29.049  -4.097  -7.606  1.00  0.00           O
ATOM     65 HO2' G   A   2      29.655  -3.669  -6.997  1.00  0.00           H
ATOM     66  O3' G   A   2      27.317  -5.888  -6.037  1.00  0.00           O
ATOM     67  P   G   A   3      27.429  -5.646  -4.476  1.00  0.00           P
ATOM     68  OP1 G   A   3      27.919  -6.921  -3.901  1.00  0.00           O
ATOM     69  OP2 G   A   3      26.192  -4.914  -4.070  1.00  0.00           O
ATOM     70  O5' G   A   3      28.552  -4.573  -4.178  1.00  0.00           O
ATOM     71  C5' G   A   3      29.914  -4.721  -4.566  1.00  0.00           C
ATOM     72  H5' G   A   3      29.941  -5.061  -5.601  1.00  0.00           H
ATOM     73 H5'' G   A   3      30.526  -5.384  -3.954  1.00  0.00           H
ATOM     74  C4' G   A   3      30.650  -3.384  -4.454  1.00  0.00           C
ATOM     75  H4' G   A   3      31.537  -3.597  -5.051  1.00  0.00           H
ATOM     76  O4' G   A   3      29.916  -2.327  -5.207  1.00  0.00           O
ATOM     77  C1' G   A   3      29.688  -1.263  -4.304  1.00  0.00           C
ATOM     78  H1' G   A   3      30.411  -0.455  -4.417  1.00  0.00           H
ATOM     79  N9  G   A   3      28.364  -0.599  -4.589  1.00  0.00           N
ATOM     80  C8  G   A   3      27.094  -1.187  -4.393  1.00  0.00           C
ATOM     81  H8  G   A   3      26.890  -2.206  -4.098  1.00  0.00           H
ATOM     82  N7  G   A   3      26.111  -0.384  -4.606  1.00  0.00           N
ATOM     83  C5  G   A   3      26.735   0.833  -4.788  1.00  0.00           C
ATOM     84  C6  G   A   3      26.167   2.162  -4.831  1.00  0.00           C
ATOM     85  O6  G   A   3      24.968   2.426  -4.760  1.00  0.00           O
ATOM     86  N1  G   A   3      27.104   3.092  -4.968  1.00  0.00           N
ATOM     87  H1  G   A   3      26.797   4.030  -4.757  1.00  0.00           H
ATOM     88  C2  G   A   3      28.474   2.946  -4.948  1.00  0.00           C
ATOM     89  N2  G   A   3      29.237   4.010  -4.853  1.00  0.00           N
ATOM     90  H21 G   A   3      28.910   4.965  -4.832  1.00  0.00           H
ATOM     91  H22 G   A   3      30.181   3.845  -4.533  1.00  0.00           H
ATOM     92  N3  G   A   3      29.006   1.719  -4.835  1.00  0.00           N
ATOM     93  C4  G   A   3      28.116   0.688  -4.889  1.00  0.00           C
ATOM     94  C3' G   A   3      30.950  -2.828  -3.061  1.00  0.00           C
ATOM     95  H3' G   A   3      30.786  -3.553  -2.264  1.00  0.00           H
ATOM     96  C2' G   A   3      29.841  -1.847  -2.952  1.00  0.00           C
ATOM     97  H2' G   A   3      28.947  -2.328  -2.555  1.00  0.00           H
ATOM     98  O2' G   A   3      30.105  -0.834  -1.961  1.00  0.00           O
ATOM     99 HO2' G   A   3      30.384  -1.270  -1.152  1.00  0.00           H
ATOM    100  O3' G   A   3      32.246  -2.223  -2.987  1.00  0.00           O
ATOM    101  P   U   A   4      33.589  -3.065  -2.835  1.00  0.00           P
ATOM    102  OP1 U   A   4      33.283  -3.992  -1.724  1.00  0.00           O
ATOM    103  OP2 U   A   4      34.673  -2.084  -2.685  1.00  0.00           O
ATOM    104  O5' U   A   4      33.721  -3.843  -4.254  1.00  0.00           O
ATOM    105  C5' U   A   4      33.854  -5.209  -4.360  1.00  0.00           C
ATOM    106  H5' U   A   4      33.217  -5.675  -3.608  1.00  0.00           H
ATOM    107 H5'' U   A   4      34.900  -5.377  -4.101  1.00  0.00           H
ATOM    108  C4' U   A   4      33.686  -5.779  -5.823  1.00  0.00           C
ATOM    109  H4' U   A   4      33.704  -6.862  -5.944  1.00  0.00           H
ATOM    110  O4' U   A   4      32.407  -5.367  -6.418  1.00  0.00           O
ATOM    111  C1' U   A   4      32.604  -4.993  -7.798  1.00  0.00           C
ATOM    112  H1' U   A   4      32.034  -5.701  -8.400  1.00  0.00           H
ATOM    113  N1  U   A   4      32.277  -3.564  -8.037  1.00  0.00           N
ATOM    114  C6  U   A   4      32.641  -2.565  -7.124  1.00  0.00           C
ATOM    115  H6  U   A   4      33.216  -2.868  -6.262  1.00  0.00           H
ATOM    116  C5  U   A   4      32.319  -1.275  -7.329  1.00  0.00           C
ATOM    117  H5  U   A   4      32.654  -0.531  -6.621  1.00  0.00           H
ATOM    118  C4  U   A   4      31.493  -0.886  -8.459  1.00  0.00           C
ATOM    119  O4  U   A   4      31.174   0.271  -8.566  1.00  0.00           O
ATOM    120  N3  U   A   4      31.097  -1.865  -9.251  1.00  0.00           N
ATOM    121  H3  U   A   4      30.478  -1.528  -9.974  1.00  0.00           H
ATOM    122  C2  U   A   4      31.458  -3.195  -9.140  1.00  0.00           C
ATOM    123  O2  U   A   4      31.133  -3.951 -10.072  1.00  0.00           O
ATOM    124  C3' U   A   4      34.795  -5.204  -6.696  1.00  0.00           C
ATOM    125  H3' U   A   4      35.066  -4.167  -6.502  1.00  0.00           H
ATOM    126  C2' U   A   4      34.072  -5.297  -8.080  1.00  0.00           C
ATOM    127  H2' U   A   4      34.555  -4.590  -8.754  1.00  0.00           H
ATOM    128  O2' U   A   4      34.223  -6.613  -8.581  1.00  0.00           O
ATOM    129 HO2' U   A   4      35.168  -6.754  -8.674  1.00  0.00           H
ATOM    130  O3' U   A   4      35.956  -6.029  -6.606  1.00  0.00           O
ATOM    131  P   U   A   5      37.361  -5.557  -7.224  1.00  0.00           P
ATOM    132  OP1 U   A   5      38.468  -6.418  -6.823  1.00  0.00           O
ATOM    133  OP2 U   A   5      37.476  -4.096  -7.144  1.00  0.00           O
ATOM    134  O5' U   A   5      37.016  -5.971  -8.691  1.00  0.00           O
ATOM    135  C5' U   A   5      37.613  -5.391  -9.803  1.00  0.00           C
ATOM    136  H5' U   A   5      38.647  -5.256  -9.487  1.00  0.00           H
ATOM    137 H5'' U   A   5      37.176  -4.417 -10.022  1.00  0.00           H
ATOM    138  C4' U   A   5      37.587  -6.388 -10.944  1.00  0.00           C
ATOM    139  H4' U   A   5      38.049  -5.795 -11.734  1.00  0.00           H
ATOM    140  O4' U   A   5      38.352  -7.463 -10.541  1.00  0.00           O
ATOM    141  C1' U   A   5      37.638  -8.671 -10.837  1.00  0.00           C
ATOM    142  H1' U   A   5      37.842  -8.878 -11.887  1.00  0.00           H
ATOM    143  N1  U   A   5      38.070  -9.710  -9.792  1.00  0.00           N
ATOM    144  C6  U   A   5      38.064  -9.407  -8.421  1.00  0.00           C
ATOM    145  H6  U   A   5      37.929  -8.368  -8.162  1.00  0.00           H
ATOM    146  C5  U   A   5      38.172 -10.413  -7.521  1.00  0.00           C
ATOM    147  H5  U   A   5      38.163 -10.199  -6.462  1.00  0.00           H
ATOM    148  C4  U   A   5      38.509 -11.762  -7.842  1.00  0.00           C
ATOM    149  O4  U   A   5      38.672 -12.678  -7.051  1.00  0.00           O
ATOM    150  N3  U   A   5      38.550 -11.958  -9.208  1.00  0.00           N
ATOM    151  H3  U   A   5      38.916 -12.852  -9.504  1.00  0.00           H
ATOM    152  C2  U   A   5      38.349 -11.018 -10.182  1.00  0.00           C
ATOM    153  O2  U   A   5      38.394 -11.327 -11.382  1.00  0.00           O
ATOM    154  C3' U   A   5      36.196  -6.883 -11.217  1.00  0.00           C
ATOM    155  H3' U   A   5      35.375  -6.271 -10.845  1.00  0.00           H
ATOM    156  C2' U   A   5      36.195  -8.307 -10.677  1.00  0.00           C
ATOM    157  H2' U   A   5      36.040  -8.284  -9.598  1.00  0.00           H
ATOM    158  O2' U   A   5      35.302  -9.244 -11.318  1.00  0.00           O
ATOM    159 HO2' U   A   5      34.610  -8.726 -11.735  1.00  0.00           H
ATOM    160  O3' U   A   5      36.105  -6.901 -12.650  1.00  0.00           O
ATOM    161  P   A   A   6      34.588  -6.886 -13.270  1.00  0.00           P
ATOM    162  OP1 A   A   6      33.714  -7.715 -12.498  1.00  0.00           O
ATOM    163  OP2 A   A   6      34.895  -7.225 -14.727  1.00  0.00           O
ATOM    164  O5' A   A   6      34.094  -5.392 -13.183  1.00  0.00           O
ATOM    165  C5' A   A   6      34.816  -4.447 -13.868  1.00  0.00           C
ATOM    166  H5' A   A   6      34.968  -4.598 -14.937  1.00  0.00           H
ATOM    167 H5'' A   A   6      35.829  -4.430 -13.464  1.00  0.00           H
ATOM    168  C4' A   A   6      34.128  -3.107 -13.746  1.00  0.00           C
ATOM    169  H4' A   A   6      34.809  -2.426 -14.256  1.00  0.00           H
ATOM    170  O4' A   A   6      32.884  -3.092 -14.414  1.00  0.00           O
ATOM    171  C1' A   A   6      31.933  -2.380 -13.601  1.00  0.00           C
ATOM    172  H1' A   A   6      31.357  -1.636 -14.152  1.00  0.00           H
ATOM    173  N9  A   A   6      30.912  -3.292 -13.032  1.00  0.00           N
ATOM    174  C8  A   A   6      30.497  -4.561 -13.526  1.00  0.00           C
ATOM    175  H8  A   A   6      31.167  -5.083 -14.192  1.00  0.00           H
ATOM    176  N7  A   A   6      29.291  -4.965 -13.233  1.00  0.00           N
ATOM    177  C5  A   A   6      28.792  -3.861 -12.534  1.00  0.00           C
ATOM    178  C6  A   A   6      27.503  -3.496 -12.059  1.00  0.00           C
ATOM    179  N6  A   A   6      26.412  -4.256 -11.994  1.00  0.00           N
ATOM    180  H61 A   A   6      25.633  -3.805 -11.536  1.00  0.00           H
ATOM    181  H62 A   A   6      26.525  -5.257 -12.070  1.00  0.00           H
ATOM    182  N1  A   A   6      27.306  -2.233 -11.542  1.00  0.00           N
ATOM    183  C2  A   A   6      28.294  -1.380 -11.539  1.00  0.00           C
ATOM    184  H2  A   A   6      28.180  -0.354 -11.223  1.00  0.00           H
ATOM    185  N3  A   A   6      29.541  -1.653 -11.925  1.00  0.00           N
ATOM    186  C4  A   A   6      29.756  -2.892 -12.427  1.00  0.00           C
ATOM    187  C3' A   A   6      33.904  -2.613 -12.332  1.00  0.00           C
ATOM    188  H3' A   A   6      33.637  -3.344 -11.569  1.00  0.00           H
ATOM    189  C2' A   A   6      32.732  -1.679 -12.442  1.00  0.00           C
ATOM    190  H2' A   A   6      32.280  -1.703 -11.451  1.00  0.00           H
ATOM    191  O2' A   A   6      33.095  -0.354 -12.647  1.00  0.00           O
ATOM    192 HO2' A   A   6      33.581  -0.034 -11.884  1.00  0.00           H
ATOM    193  O3' A   A   6      35.051  -1.845 -12.026  1.00  0.00           O
ATOM    194  P   G   A   7      35.409  -1.422 -10.443  1.00  0.00           P
ATOM    195  OP1 G   A   7      36.888  -1.239 -10.280  1.00  0.00           O
ATOM    196  OP2 G   A   7      34.689  -2.244  -9.472  1.00  0.00           O
ATOM    197  O5' G   A   7      34.810   0.073 -10.383  1.00  0.00           O
ATOM    198  C5' G   A   7      35.401   1.241 -10.893  1.00  0.00           C
ATOM    199  H5' G   A   7      35.802   1.029 -11.885  1.00  0.00           H
ATOM    200 H5'' G   A   7      36.291   1.412 -10.288  1.00  0.00           H
ATOM    201  C4' G   A   7      34.400   2.466 -10.899  1.00  0.00           C
ATOM    202  H4' G   A   7      34.885   3.373 -11.261  1.00  0.00           H
ATOM    203  O4' G   A   7      33.237   2.199 -11.573  1.00  0.00           O
ATOM    204  C1' G   A   7      32.316   3.241 -11.261  1.00  0.00           C
ATOM    205  H1' G   A   7      32.643   4.015 -11.955  1.00  0.00           H
ATOM    206  N9  G   A   7      30.909   2.899 -11.538  1.00  0.00           N
ATOM    207  C8  G   A   7      30.309   1.689 -11.818  1.00  0.00           C
ATOM    208  H8  G   A   7      30.984   0.881 -12.060  1.00  0.00           H
ATOM    209  N7  G   A   7      29.017   1.735 -11.899  1.00  0.00           N
ATOM    210  C5  G   A   7      28.700   3.065 -11.421  1.00  0.00           C
ATOM    211  C6  G   A   7      27.483   3.814 -11.230  1.00  0.00           C
ATOM    212  O6  G   A   7      26.285   3.413 -11.293  1.00  0.00           O
ATOM    213  N1  G   A   7      27.596   5.093 -10.927  1.00  0.00           N
ATOM    214  H1  G   A   7      26.797   5.662 -10.689  1.00  0.00           H
ATOM    215  C2  G   A   7      28.777   5.749 -10.968  1.00  0.00           C
ATOM    216  N2  G   A   7      28.804   7.022 -10.740  1.00  0.00           N
ATOM    217  H21 G   A   7      27.909   7.450 -10.554  1.00  0.00           H
ATOM    218  H22 G   A   7      29.677   7.527 -10.795  1.00  0.00           H
ATOM    219  N3  G   A   7      29.960   5.135 -11.201  1.00  0.00           N
ATOM    220  C4  G   A   7      29.855   3.760 -11.373  1.00  0.00           C
ATOM    221  C3' G   A   7      33.987   2.904  -9.491  1.00  0.00           C
ATOM    222  H3' G   A   7      33.813   2.017  -8.882  1.00  0.00           H
ATOM    223  C2' G   A   7      32.701   3.614  -9.824  1.00  0.00           C
ATOM    224  H2' G   A   7      31.888   3.314  -9.164  1.00  0.00           H
ATOM    225  O2' G   A   7      32.869   5.002  -9.869  1.00  0.00           O
ATOM    226 HO2' G   A   7      33.309   5.143  -9.027  1.00  0.00           H
ATOM    227  O3' G   A   7      34.951   3.767  -8.897  1.00  0.00           O
ATOM    228  P   G   A   8      35.168   3.937  -7.320  1.00  0.00           P
ATOM    229  OP1 G   A   8      36.516   4.481  -7.063  1.00  0.00           O
ATOM    230  OP2 G   A   8      34.694   2.721  -6.629  1.00  0.00           O
ATOM    231  O5' G   A   8      34.073   5.151  -7.153  1.00  0.00           O
ATOM    232  C5' G   A   8      34.367   6.533  -7.495  1.00  0.00           C
ATOM    233  H5' G   A   8      34.442   6.665  -8.575  1.00  0.00           H
ATOM    234 H5'' G   A   8      35.325   6.859  -7.089  1.00  0.00           H
ATOM    235  C4' G   A   8      33.265   7.525  -7.049  1.00  0.00           C
ATOM    236  H4' G   A   8      33.747   8.502  -7.080  1.00  0.00           H
ATOM    237  O4' G   A   8      32.244   7.437  -7.959  1.00  0.00           O
ATOM    238  C1' G   A   8      31.091   7.862  -7.355  1.00  0.00           C
ATOM    239  H1' G   A   8      30.677   8.803  -7.718  1.00  0.00           H
ATOM    240  N9  G   A   8      29.983   6.889  -7.448  1.00  0.00           N
ATOM    241  C8  G   A   8      30.093   5.535  -7.841  1.00  0.00           C
ATOM    242  H8  G   A   8      31.031   5.120  -8.178  1.00  0.00           H
ATOM    243  N7  G   A   8      28.997   4.842  -7.852  1.00  0.00           N
ATOM    244  C5  G   A   8      28.036   5.855  -7.502  1.00  0.00           C
ATOM    245  C6  G   A   8      26.604   5.819  -7.474  1.00  0.00           C
ATOM    246  O6  G   A   8      25.883   4.801  -7.719  1.00  0.00           O
ATOM    247  N1  G   A   8      26.009   7.020  -7.137  1.00  0.00           N
ATOM    248  H1  G   A   8      25.009   7.104  -7.015  1.00  0.00           H
ATOM    249  C2  G   A   8      26.733   8.177  -6.862  1.00  0.00           C
ATOM    250  N2  G   A   8      26.068   9.281  -6.559  1.00  0.00           N
ATOM    251  H21 G   A   8      25.063   9.192  -6.604  1.00  0.00           H
ATOM    252  H22 G   A   8      26.610  10.117  -6.393  1.00  0.00           H
ATOM    253  N3  G   A   8      28.090   8.251  -6.997  1.00  0.00           N
ATOM    254  C4  G   A   8      28.657   7.078  -7.292  1.00  0.00           C
ATOM    255  C3' G   A   8      32.707   7.320  -5.641  1.00  0.00           C
ATOM    256  H3' G   A   8      32.508   6.262  -5.471  1.00  0.00           H
ATOM    257  C2' G   A   8      31.405   8.168  -5.889  1.00  0.00           C
ATOM    258  H2' G   A   8      30.564   7.867  -5.265  1.00  0.00           H
ATOM    259  O2' G   A   8      31.658   9.522  -5.792  1.00  0.00           O
ATOM    260 HO2' G   A   8      31.361   9.855  -4.942  1.00  0.00           H
ATOM    261  O3' G   A   8      33.523   7.793  -4.548  1.00  0.00           O
ATOM    262  P   G   A   9      33.209   7.603  -3.037  1.00  0.00           P
ATOM    263  OP1 G   A   9      34.398   8.097  -2.304  1.00  0.00           O
ATOM    264  OP2 G   A   9      32.787   6.210  -2.708  1.00  0.00           O
ATOM    265  O5' G   A   9      31.920   8.482  -2.741  1.00  0.00           O
ATOM    266  C5' G   A   9      32.045   9.867  -2.577  1.00  0.00           C
ATOM    267  H5' G   A   9      32.371  10.341  -3.503  1.00  0.00           H
ATOM    268 H5'' G   A   9      32.710  10.180  -1.773  1.00  0.00           H
ATOM    269  C4' G   A   9      30.632  10.363  -2.172  1.00  0.00           C
ATOM    270  H4' G   A   9      30.676  11.399  -1.835  1.00  0.00           H
ATOM    271  O4' G   A   9      29.662  10.177  -3.194  1.00  0.00           O
ATOM    272  C1' G   A   9      28.417   9.877  -2.611  1.00  0.00           C
ATOM    273  H1' G   A   9      27.651  10.577  -2.946  1.00  0.00           H
ATOM    274  N9  G   A   9      28.064   8.532  -3.132  1.00  0.00           N
ATOM    275  C8  G   A   9      28.756   7.400  -3.509  1.00  0.00           C
ATOM    276  H8  G   A   9      29.818   7.303  -3.339  1.00  0.00           H
ATOM    277  N7  G   A   9      28.035   6.401  -3.945  1.00  0.00           N
ATOM    278  C5  G   A   9      26.711   6.943  -3.878  1.00  0.00           C
ATOM    279  C6  G   A   9      25.463   6.292  -4.192  1.00  0.00           C
ATOM    280  O6  G   A   9      25.322   5.112  -4.627  1.00  0.00           O
ATOM    281  N1  G   A   9      24.430   7.219  -4.103  1.00  0.00           N
ATOM    282  H1  G   A   9      23.491   6.852  -4.042  1.00  0.00           H
ATOM    283  C2  G   A   9      24.556   8.522  -3.718  1.00  0.00           C
ATOM    284  N2  G   A   9      23.468   9.190  -3.546  1.00  0.00           N
ATOM    285  H21 G   A   9      22.569   8.733  -3.610  1.00  0.00           H
ATOM    286  H22 G   A   9      23.419  10.193  -3.436  1.00  0.00           H
ATOM    287  N3  G   A   9      25.716   9.062  -3.341  1.00  0.00           N
ATOM    288  C4  G   A   9      26.748   8.215  -3.372  1.00  0.00           C
ATOM    289  C3' G   A   9      30.118   9.647  -0.972  1.00  0.00           C
ATOM    290  H3' G   A   9      30.298   8.574  -1.022  1.00  0.00           H
ATOM    291  C2' G   A   9      28.621   9.988  -1.061  1.00  0.00           C
ATOM    292  H2' G   A   9      28.143   9.180  -0.507  1.00  0.00           H
ATOM    293  O2' G   A   9      28.336  11.403  -0.675  1.00  0.00           O
ATOM    294 HO2' G   A   9      27.376  11.428  -0.674  1.00  0.00           H
ATOM    295  O3' G   A   9      30.787  10.126   0.264  1.00  0.00           O
ATOM    296  P   U   A  10      30.781   9.186   1.518  1.00  0.00           P
ATOM    297  OP1 U   A  10      31.331  10.058   2.580  1.00  0.00           O
ATOM    298  OP2 U   A  10      31.532   7.966   1.176  1.00  0.00           O
ATOM    299  O5' U   A  10      29.213   8.740   1.814  1.00  0.00           O
ATOM    300  C5' U   A  10      28.354   9.728   2.416  1.00  0.00           C
ATOM    301  H5' U   A  10      28.275  10.608   1.777  1.00  0.00           H
ATOM    302 H5'' U   A  10      28.705  10.094   3.381  1.00  0.00           H
ATOM    303  C4' U   A  10      26.898   9.101   2.538  1.00  0.00           C
ATOM    304  H4' U   A  10      26.245   9.763   3.105  1.00  0.00           H
ATOM    305  O4' U   A  10      26.324   8.886   1.294  1.00  0.00           O
ATOM    306  C1' U   A  10      25.562   7.668   1.422  1.00  0.00           C
ATOM    307  H1' U   A  10      24.539   7.924   1.149  1.00  0.00           H
ATOM    308  N1  U   A  10      26.000   6.614   0.492  1.00  0.00           N
ATOM    309  C6  U   A  10      27.274   6.636   0.001  1.00  0.00           C
ATOM    310  H6  U   A  10      28.058   7.323   0.284  1.00  0.00           H
ATOM    311  C5  U   A  10      27.678   5.639  -0.810  1.00  0.00           C
ATOM    312  H5  U   A  10      28.681   5.618  -1.209  1.00  0.00           H
ATOM    313  C4  U   A  10      26.901   4.449  -1.130  1.00  0.00           C
ATOM    314  O4  U   A  10      27.262   3.593  -1.885  1.00  0.00           O
ATOM    315  N3  U   A  10      25.634   4.494  -0.576  1.00  0.00           N
ATOM    316  H3  U   A  10      25.009   3.710  -0.696  1.00  0.00           H
ATOM    317  C2  U   A  10      25.161   5.522   0.211  1.00  0.00           C
ATOM    318  O2  U   A  10      24.061   5.428   0.760  1.00  0.00           O
ATOM    319  C3' U   A  10      26.870   7.809   3.289  1.00  0.00           C
ATOM    320  H3' U   A  10      27.683   7.163   2.957  1.00  0.00           H
ATOM    321  C2' U   A  10      25.562   7.231   2.912  1.00  0.00           C
ATOM    322  H2' U   A  10      25.568   6.148   3.035  1.00  0.00           H
ATOM    323  O2' U   A  10      24.454   7.802   3.549  1.00  0.00           O
ATOM    324 HO2' U   A  10      24.456   8.762   3.550  1.00  0.00           H
ATOM    325  O3' U   A  10      27.017   7.973   4.708  1.00  0.00           O
ATOM    326 HO3' U   A  10      26.731   7.127   5.059  1.00  0.00           H
ATOM    327 HO5' G   B  11      27.045  13.467 -10.092  1.00  0.00           H
ATOM    328  O5' G   B  11      26.770  13.704  -9.203  1.00  0.00           O
ATOM    329  C5' G   B  11      26.073  14.890  -9.390  1.00  0.00           C
ATOM    330  H5' G   B  11      26.328  15.217 -10.398  1.00  0.00           H
ATOM    331 H5'' G   B  11      26.539  15.730  -8.874  1.00  0.00           H
ATOM    332  C4' G   B  11      24.551  14.907  -9.311  1.00  0.00           C
ATOM    333  H4' G   B  11      24.106  15.898  -9.222  1.00  0.00           H
ATOM    334  O4' G   B  11      24.065  14.141 -10.438  1.00  0.00           O
ATOM    335  C1' G   B  11      22.858  13.502  -9.956  1.00  0.00           C
ATOM    336  H1' G   B  11      21.993  13.749 -10.572  1.00  0.00           H
ATOM    337  N9  G   B  11      23.129  12.037  -9.910  1.00  0.00           N
ATOM    338  C8  G   B  11      24.334  11.426 -10.040  1.00  0.00           C
ATOM    339  H8  G   B  11      25.291  11.926 -10.080  1.00  0.00           H
ATOM    340  N7  G   B  11      24.252  10.130 -10.160  1.00  0.00           N
ATOM    341  C5  G   B  11      22.876   9.882 -10.021  1.00  0.00           C
ATOM    342  C6  G   B  11      22.120   8.617 -10.116  1.00  0.00           C
ATOM    343  O6  G   B  11      22.560   7.435 -10.203  1.00  0.00           O
ATOM    344  N1  G   B  11      20.778   8.728  -9.838  1.00  0.00           N
ATOM    345  H1  G   B  11      20.256   7.864  -9.860  1.00  0.00           H
ATOM    346  C2  G   B  11      20.193   9.910  -9.556  1.00  0.00           C
ATOM    347  N2  G   B  11      18.922   9.882  -9.367  1.00  0.00           N
ATOM    348  H21 G   B  11      18.424   9.066  -9.693  1.00  0.00           H
ATOM    349  H22 G   B  11      18.466  10.783  -9.376  1.00  0.00           H
ATOM    350  N3  G   B  11      20.823  11.097  -9.461  1.00  0.00           N
ATOM    351  C4  G   B  11      22.158  11.030  -9.758  1.00  0.00           C
ATOM    352  C3' G   B  11      24.052  14.298  -8.042  1.00  0.00           C
ATOM    353  H3' G   B  11      24.677  13.414  -7.911  1.00  0.00           H
ATOM    354  C2' G   B  11      22.612  13.929  -8.504  1.00  0.00           C
ATOM    355  H2' G   B  11      22.188  13.184  -7.831  1.00  0.00           H
ATOM    356  O2' G   B  11      21.877  15.154  -8.362  1.00  0.00           O
ATOM    357 HO2' G   B  11      20.968  14.941  -8.139  1.00  0.00           H
ATOM    358  O3' G   B  11      24.100  15.208  -6.874  1.00  0.00           O
ATOM    359  P   G   B  12      24.058  14.529  -5.501  1.00  0.00           P
ATOM    360  OP1 G   B  12      24.070  15.623  -4.538  1.00  0.00           O
ATOM    361  OP2 G   B  12      25.239  13.573  -5.474  1.00  0.00           O
ATOM    362  O5' G   B  12      22.754  13.618  -5.339  1.00  0.00           O
ATOM    363  C5' G   B  12      21.496  14.233  -5.188  1.00  0.00           C
ATOM    364  H5' G   B  12      21.296  14.942  -5.991  1.00  0.00           H
ATOM    365 H5'' G   B  12      21.494  14.847  -4.288  1.00  0.00           H
ATOM    366  C4' G   B  12      20.388  13.195  -5.134  1.00  0.00           C
ATOM    367  H4' G   B  12      19.491  13.812  -5.170  1.00  0.00           H
ATOM    368  O4' G   B  12      20.355  12.447  -6.384  1.00  0.00           O
ATOM    369  C1' G   B  12      19.855  11.162  -6.098  1.00  0.00           C
ATOM    370  H1' G   B  12      19.078  10.847  -6.794  1.00  0.00           H
ATOM    371  N9  G   B  12      20.937  10.193  -6.256  1.00  0.00           N
ATOM    372  C8  G   B  12      22.280  10.444  -6.364  1.00  0.00           C
ATOM    373  H8  G   B  12      22.686  11.443  -6.297  1.00  0.00           H
ATOM    374  N7  G   B  12      22.997   9.404  -6.686  1.00  0.00           N
ATOM    375  C5  G   B  12      22.098   8.328  -6.632  1.00  0.00           C
ATOM    376  C6  G   B  12      22.310   6.897  -6.732  1.00  0.00           C
ATOM    377  O6  G   B  12      23.359   6.255  -6.863  1.00  0.00           O
ATOM    378  N1  G   B  12      21.090   6.207  -6.598  1.00  0.00           N
ATOM    379  H1  G   B  12      21.109   5.198  -6.621  1.00  0.00           H
ATOM    380  C2  G   B  12      19.908   6.699  -6.161  1.00  0.00           C
ATOM    381  N2  G   B  12      18.969   5.954  -5.669  1.00  0.00           N
ATOM    382  H21 G   B  12      18.953   4.952  -5.798  1.00  0.00           H
ATOM    383  H22 G   B  12      18.148   6.436  -5.332  1.00  0.00           H
ATOM    384  N3  G   B  12      19.687   8.026  -6.024  1.00  0.00           N
ATOM    385  C4  G   B  12      20.809   8.786  -6.293  1.00  0.00           C
ATOM    386  C3' G   B  12      20.290  12.259  -4.064  1.00  0.00           C
ATOM    387  H3' G   B  12      21.220  11.717  -3.894  1.00  0.00           H
ATOM    388  C2' G   B  12      19.267  11.260  -4.690  1.00  0.00           C
ATOM    389  H2' G   B  12      19.262  10.304  -4.167  1.00  0.00           H
ATOM    390  O2' G   B  12      17.948  11.725  -4.806  1.00  0.00           O
ATOM    391 HO2' G   B  12      17.464  11.017  -5.236  1.00  0.00           H
ATOM    392  O3' G   B  12      19.908  12.837  -2.822  1.00  0.00           O
ATOM    393  P   G   B  13      20.215  12.208  -1.392  1.00  0.00           P
ATOM    394  OP1 G   B  13      19.900  13.238  -0.390  1.00  0.00           O
ATOM    395  OP2 G   B  13      21.497  11.512  -1.520  1.00  0.00           O
ATOM    396  O5' G   B  13      19.045  11.117  -1.436  1.00  0.00           O
ATOM    397  C5' G   B  13      17.643  11.530  -1.554  1.00  0.00           C
ATOM    398  H5' G   B  13      17.547  12.207  -2.403  1.00  0.00           H
ATOM    399 H5'' G   B  13      17.337  12.051  -0.647  1.00  0.00           H
ATOM    400  C4' G   B  13      16.760  10.281  -1.775  1.00  0.00           C
ATOM    401  H4' G   B  13      15.809  10.433  -2.285  1.00  0.00           H
ATOM    402  O4' G   B  13      17.602   9.446  -2.576  1.00  0.00           O
ATOM    403  C1' G   B  13      17.734   8.211  -1.993  1.00  0.00           C
ATOM    404  H1' G   B  13      16.939   7.512  -2.250  1.00  0.00           H
ATOM    405  N9  G   B  13      19.107   7.669  -2.330  1.00  0.00           N
ATOM    406  C8  G   B  13      20.376   8.269  -2.442  1.00  0.00           C
ATOM    407  H8  G   B  13      20.500   9.323  -2.242  1.00  0.00           H
ATOM    408  N7  G   B  13      21.311   7.461  -2.717  1.00  0.00           N
ATOM    409  C5  G   B  13      20.691   6.229  -2.841  1.00  0.00           C
ATOM    410  C6  G   B  13      21.209   4.996  -3.273  1.00  0.00           C
ATOM    411  O6  G   B  13      22.308   4.773  -3.820  1.00  0.00           O
ATOM    412  N1  G   B  13      20.336   3.987  -3.158  1.00  0.00           N
ATOM    413  H1  G   B  13      20.664   3.056  -3.370  1.00  0.00           H
ATOM    414  C2  G   B  13      19.069   4.116  -2.680  1.00  0.00           C
ATOM    415  N2  G   B  13      18.303   3.065  -2.695  1.00  0.00           N
ATOM    416  H21 G   B  13      18.645   2.182  -3.046  1.00  0.00           H
ATOM    417  H22 G   B  13      17.319   3.118  -2.476  1.00  0.00           H
ATOM    418  N3  G   B  13      18.490   5.279  -2.486  1.00  0.00           N
ATOM    419  C4  G   B  13      19.377   6.322  -2.498  1.00  0.00           C
ATOM    420  C3' G   B  13      16.364   9.455  -0.554  1.00  0.00           C
ATOM    421  H3' G   B  13      16.441   9.971   0.402  1.00  0.00           H
ATOM    422  C2' G   B  13      17.475   8.453  -0.520  1.00  0.00           C
ATOM    423  H2' G   B  13      18.385   8.848  -0.068  1.00  0.00           H
ATOM    424  O2' G   B  13      17.173   7.282   0.238  1.00  0.00           O
ATOM    425 HO2' G   B  13      16.288   6.914   0.185  1.00  0.00           H
ATOM    426  O3' G   B  13      15.039   8.831  -0.643  1.00  0.00           O
ATOM    427  P   U   B  14      13.762   9.675  -0.211  1.00  0.00           P
ATOM    428  OP1 U   B  14      14.162  10.594   0.861  1.00  0.00           O
ATOM    429  OP2 U   B  14      12.697   8.733   0.137  1.00  0.00           O
ATOM    430  O5' U   B  14      13.241  10.497  -1.438  1.00  0.00           O
ATOM    431  C5' U   B  14      13.579  11.876  -1.580  1.00  0.00           C
ATOM    432  H5' U   B  14      14.614  11.979  -1.256  1.00  0.00           H
ATOM    433 H5'' U   B  14      12.863  12.418  -0.962  1.00  0.00           H
ATOM    434  C4' U   B  14      13.426  12.362  -3.074  1.00  0.00           C
ATOM    435  H4' U   B  14      13.515  13.446  -3.145  1.00  0.00           H
ATOM    436  O4' U   B  14      14.563  11.909  -3.831  1.00  0.00           O
ATOM    437  C1' U   B  14      14.212  11.163  -4.964  1.00  0.00           C
ATOM    438  H1' U   B  14      14.670  11.561  -5.869  1.00  0.00           H
ATOM    439  N1  U   B  14      14.768   9.796  -4.837  1.00  0.00           N
ATOM    440  C6  U   B  14      14.165   8.827  -4.044  1.00  0.00           C
ATOM    441  H6  U   B  14      13.432   9.102  -3.300  1.00  0.00           H
ATOM    442  C5  U   B  14      14.668   7.577  -3.979  1.00  0.00           C
ATOM    443  H5  U   B  14      14.236   6.873  -3.283  1.00  0.00           H
ATOM    444  C4  U   B  14      15.649   7.110  -4.944  1.00  0.00           C
ATOM    445  O4  U   B  14      16.119   6.016  -5.018  1.00  0.00           O
ATOM    446  N3  U   B  14      16.132   8.129  -5.732  1.00  0.00           N
ATOM    447  H3  U   B  14      17.024   7.887  -6.141  1.00  0.00           H
ATOM    448  C2  U   B  14      15.727   9.447  -5.822  1.00  0.00           C
ATOM    449  O2  U   B  14      16.340  10.242  -6.483  1.00  0.00           O
ATOM    450  C3' U   B  14      12.155  11.874  -3.848  1.00  0.00           C
ATOM    451  H3' U   B  14      11.556  11.235  -3.198  1.00  0.00           H
ATOM    452  C2' U   B  14      12.679  11.079  -5.113  1.00  0.00           C
ATOM    453  H2' U   B  14      12.403  10.024  -5.139  1.00  0.00           H
ATOM    454  O2' U   B  14      12.319  11.668  -6.329  1.00  0.00           O
ATOM    455 HO2' U   B  14      11.591  11.191  -6.733  1.00  0.00           H
ATOM    456  O3' U   B  14      11.416  13.062  -4.230  1.00  0.00           O
ATOM    457  P   U   B  15       9.862  13.224  -3.895  1.00  0.00           P
ATOM    458  OP1 U   B  15       9.684  14.344  -2.961  1.00  0.00           O
ATOM    459  OP2 U   B  15       9.254  11.928  -3.659  1.00  0.00           O
ATOM    460  O5' U   B  15       9.162  13.662  -5.230  1.00  0.00           O
ATOM    461  C5' U   B  15       8.971  12.943  -6.445  1.00  0.00           C
ATOM    462  H5' U   B  15       8.072  12.330  -6.394  1.00  0.00           H
ATOM    463 H5'' U   B  15       9.841  12.303  -6.592  1.00  0.00           H
ATOM    464  C4' U   B  15       8.954  13.908  -7.606  1.00  0.00           C
ATOM    465  H4' U   B  15       8.769  13.414  -8.560  1.00  0.00           H
ATOM    466  O4' U   B  15       7.926  14.856  -7.450  1.00  0.00           O
ATOM    467  C1' U   B  15       8.370  16.168  -7.485  1.00  0.00           C
ATOM    468  H1' U   B  15       8.239  16.418  -8.537  1.00  0.00           H
ATOM    469  N1  U   B  15       7.571  17.113  -6.623  1.00  0.00           N
ATOM    470  C6  U   B  15       7.479  16.866  -5.298  1.00  0.00           C
ATOM    471  H6  U   B  15       7.893  15.924  -4.971  1.00  0.00           H
ATOM    472  C5  U   B  15       6.833  17.716  -4.400  1.00  0.00           C
ATOM    473  H5  U   B  15       6.680  17.512  -3.350  1.00  0.00           H
ATOM    474  C4  U   B  15       6.246  18.966  -4.895  1.00  0.00           C
ATOM    475  O4  U   B  15       5.789  19.777  -4.104  1.00  0.00           O
ATOM    476  N3  U   B  15       6.487  19.239  -6.229  1.00  0.00           N
ATOM    477  H3  U   B  15       6.267  20.203  -6.432  1.00  0.00           H
ATOM    478  C2  U   B  15       7.114  18.372  -7.096  1.00  0.00           C
ATOM    479  O2  U   B  15       7.379  18.750  -8.226  1.00  0.00           O
ATOM    480  C3' U   B  15      10.247  14.702  -7.813  1.00  0.00           C
ATOM    481  H3' U   B  15      11.086  14.206  -7.325  1.00  0.00           H
ATOM    482  C2' U   B  15       9.930  16.054  -7.123  1.00  0.00           C
ATOM    483  H2' U   B  15      10.002  15.998  -6.037  1.00  0.00           H
ATOM    484  O2' U   B  15      10.647  17.171  -7.681  1.00  0.00           O
ATOM    485 HO2' U   B  15      11.472  16.823  -8.028  1.00  0.00           H
ATOM    486  O3' U   B  15      10.393  14.890  -9.167  1.00  0.00           O
ATOM    487  P   A   B  16      11.815  15.052  -9.712  1.00  0.00           P
ATOM    488  OP1 A   B  16      12.645  15.811  -8.793  1.00  0.00           O
ATOM    489  OP2 A   B  16      11.635  15.573 -11.100  1.00  0.00           O
ATOM    490  O5' A   B  16      12.561  13.657  -9.898  1.00  0.00           O
ATOM    491  C5' A   B  16      12.184  12.816 -10.988  1.00  0.00           C
ATOM    492  H5' A   B  16      12.295  13.402 -11.900  1.00  0.00           H
ATOM    493 H5'' A   B  16      11.154  12.500 -10.820  1.00  0.00           H
ATOM    494  C4' A   B  16      13.079  11.552 -10.853  1.00  0.00           C
ATOM    495  H4' A   B  16      12.750  10.992 -11.728  1.00  0.00           H
ATOM    496  O4' A   B  16      14.467  11.995 -10.946  1.00  0.00           O
ATOM    497  C1' A   B  16      15.151  11.469  -9.807  1.00  0.00           C
ATOM    498  H1' A   B  16      16.054  10.941 -10.111  1.00  0.00           H
ATOM    499  N9  A   B  16      15.548  12.570  -8.935  1.00  0.00           N
ATOM    500  C8  A   B  16      14.805  13.164  -7.921  1.00  0.00           C
ATOM    501  H8  A   B  16      13.776  12.966  -7.658  1.00  0.00           H
ATOM    502  N7  A   B  16      15.462  13.917  -7.111  1.00  0.00           N
ATOM    503  C5  A   B  16      16.799  13.939  -7.687  1.00  0.00           C
ATOM    504  C6  A   B  16      17.979  14.710  -7.427  1.00  0.00           C
ATOM    505  N6  A   B  16      18.148  15.738  -6.588  1.00  0.00           N
ATOM    506  H61 A   B  16      19.013  16.260  -6.559  1.00  0.00           H
ATOM    507  H62 A   B  16      17.412  16.037  -5.966  1.00  0.00           H
ATOM    508  N1  A   B  16      19.041  14.463  -8.184  1.00  0.00           N
ATOM    509  C2  A   B  16      18.945  13.548  -9.149  1.00  0.00           C
ATOM    510  H2  A   B  16      19.858  13.439  -9.716  1.00  0.00           H
ATOM    511  N3  A   B  16      17.922  12.744  -9.519  1.00  0.00           N
ATOM    512  C4  A   B  16      16.864  13.068  -8.789  1.00  0.00           C
ATOM    513  C3' A   B  16      12.940  10.799  -9.539  1.00  0.00           C
ATOM    514  H3' A   B  16      12.586  11.400  -8.701  1.00  0.00           H
ATOM    515  C2' A   B  16      14.374  10.376  -9.107  1.00  0.00           C
ATOM    516  H2' A   B  16      14.526  10.384  -8.027  1.00  0.00           H
ATOM    517  O2' A   B  16      14.720   9.141  -9.818  1.00  0.00           O
ATOM    518 HO2' A   B  16      13.907   8.638  -9.901  1.00  0.00           H
ATOM    519  O3' A   B  16      12.097   9.606  -9.625  1.00  0.00           O
ATOM    520  P   G   B  17      11.247   9.011  -8.355  1.00  0.00           P
ATOM    521  OP1 G   B  17      10.548   7.823  -8.863  1.00  0.00           O
ATOM    522  OP2 G   B  17      10.475  10.131  -7.810  1.00  0.00           O
ATOM    523  O5' G   B  17      12.155   8.508  -7.180  1.00  0.00           O
ATOM    524  C5' G   B  17      12.092   7.200  -6.586  1.00  0.00           C
ATOM    525  H5' G   B  17      11.041   6.985  -6.393  1.00  0.00           H
ATOM    526 H5'' G   B  17      12.534   7.244  -5.591  1.00  0.00           H
ATOM    527  C4' G   B  17      12.820   6.107  -7.462  1.00  0.00           C
ATOM    528  H4' G   B  17      12.103   5.730  -8.191  1.00  0.00           H
ATOM    529  O4' G   B  17      14.025   6.615  -8.019  1.00  0.00           O
ATOM    530  C1' G   B  17      14.642   5.543  -8.668  1.00  0.00           C
ATOM    531  H1' G   B  17      14.171   5.399  -9.641  1.00  0.00           H
ATOM    532  N9  G   B  17      16.082   5.738  -8.870  1.00  0.00           N
ATOM    533  C8  G   B  17      16.702   6.964  -8.856  1.00  0.00           C
ATOM    534  H8  G   B  17      16.177   7.848  -8.526  1.00  0.00           H
ATOM    535  N7  G   B  17      18.004   6.970  -9.035  1.00  0.00           N
ATOM    536  C5  G   B  17      18.196   5.602  -9.301  1.00  0.00           C
ATOM    537  C6  G   B  17      19.336   4.914  -9.606  1.00  0.00           C
ATOM    538  O6  G   B  17      20.469   5.356  -9.860  1.00  0.00           O
ATOM    539  N1  G   B  17      19.204   3.496  -9.652  1.00  0.00           N
ATOM    540  H1  G   B  17      20.093   3.036  -9.790  1.00  0.00           H
ATOM    541  C2  G   B  17      18.003   2.892  -9.620  1.00  0.00           C
ATOM    542  N2  G   B  17      17.888   1.606  -9.847  1.00  0.00           N
ATOM    543  H21 G   B  17      18.759   1.110  -9.972  1.00  0.00           H
ATOM    544  H22 G   B  17      16.997   1.142  -9.739  1.00  0.00           H
ATOM    545  N3  G   B  17      16.905   3.532  -9.451  1.00  0.00           N
ATOM    546  C4  G   B  17      17.066   4.861  -9.271  1.00  0.00           C
ATOM    547  C3' G   B  17      13.293   4.862  -6.730  1.00  0.00           C
ATOM    548  H3' G   B  17      13.846   5.233  -5.867  1.00  0.00           H
ATOM    549  C2' G   B  17      14.268   4.334  -7.806  1.00  0.00           C
ATOM    550  H2' G   B  17      15.167   4.011  -7.282  1.00  0.00           H
ATOM    551  O2' G   B  17      13.890   3.258  -8.634  1.00  0.00           O
ATOM    552 HO2' G   B  17      14.596   2.608  -8.605  1.00  0.00           H
ATOM    553  O3' G   B  17      12.213   3.931  -6.426  1.00  0.00           O
ATOM    554  P   G   B  18      12.343   3.224  -5.112  1.00  0.00           P
ATOM    555  OP1 G   B  18      11.021   2.614  -5.011  1.00  0.00           O
ATOM    556  OP2 G   B  18      12.786   4.200  -4.061  1.00  0.00           O
ATOM    557  O5' G   B  18      13.450   2.052  -5.314  1.00  0.00           O
ATOM    558  C5' G   B  18      13.089   0.740  -5.623  1.00  0.00           C
ATOM    559  H5' G   B  18      12.682   0.643  -6.629  1.00  0.00           H
ATOM    560 H5'' G   B  18      12.426   0.267  -4.898  1.00  0.00           H
ATOM    561  C4' G   B  18      14.417  -0.093  -5.560  1.00  0.00           C
ATOM    562  H4' G   B  18      14.158  -1.148  -5.652  1.00  0.00           H
ATOM    563  O4' G   B  18      15.410   0.319  -6.479  1.00  0.00           O
ATOM    564  C1' G   B  18      16.639   0.020  -5.861  1.00  0.00           C
ATOM    565  H1' G   B  18      17.131  -0.881  -6.230  1.00  0.00           H
ATOM    566  N9  G   B  18      17.600   1.103  -6.105  1.00  0.00           N
ATOM    567  C8  G   B  18      17.473   2.441  -5.948  1.00  0.00           C
ATOM    568  H8  G   B  18      16.537   2.887  -5.644  1.00  0.00           H
ATOM    569  N7  G   B  18      18.530   3.098  -6.199  1.00  0.00           N
ATOM    570  C5  G   B  18      19.525   2.157  -6.451  1.00  0.00           C
ATOM    571  C6  G   B  18      20.874   2.271  -6.838  1.00  0.00           C
ATOM    572  O6  G   B  18      21.513   3.304  -7.000  1.00  0.00           O
ATOM    573  N1  G   B  18      21.429   1.059  -7.121  1.00  0.00           N
ATOM    574  H1  G   B  18      22.397   1.197  -7.372  1.00  0.00           H
ATOM    575  C2  G   B  18      20.818  -0.164  -6.905  1.00  0.00           C
ATOM    576  N2  G   B  18      21.545  -1.263  -6.984  1.00  0.00           N
ATOM    577  H21 G   B  18      22.554  -1.274  -6.938  1.00  0.00           H
ATOM    578  H22 G   B  18      21.097  -2.168  -7.024  1.00  0.00           H
ATOM    579  N3  G   B  18      19.547  -0.299  -6.610  1.00  0.00           N
ATOM    580  C4  G   B  18      18.931   0.888  -6.411  1.00  0.00           C
ATOM    581  C3' G   B  18      15.012   0.016  -4.131  1.00  0.00           C
ATOM    582  H3' G   B  18      14.721   1.031  -3.859  1.00  0.00           H
ATOM    583  C2' G   B  18      16.499  -0.209  -4.341  1.00  0.00           C
ATOM    584  H2' G   B  18      16.958   0.527  -3.681  1.00  0.00           H
ATOM    585  O2' G   B  18      17.080  -1.459  -4.091  1.00  0.00           O
ATOM    586 HO2' G   B  18      16.899  -1.721  -3.185  1.00  0.00           H
ATOM    587  O3' G   B  18      14.379  -0.958  -3.265  1.00  0.00           O
ATOM    588  P   G   B  19      14.567  -0.880  -1.719  1.00  0.00           P
ATOM    589  OP1 G   B  19      13.488  -1.639  -1.047  1.00  0.00           O
ATOM    590  OP2 G   B  19      14.721   0.494  -1.262  1.00  0.00           O
ATOM    591  O5' G   B  19      15.961  -1.640  -1.352  1.00  0.00           O
ATOM    592  C5' G   B  19      16.020  -3.088  -1.261  1.00  0.00           C
ATOM    593  H5' G   B  19      15.600  -3.504  -2.177  1.00  0.00           H
ATOM    594 H5'' G   B  19      15.474  -3.486  -0.405  1.00  0.00           H
ATOM    595  C4' G   B  19      17.387  -3.619  -1.103  1.00  0.00           C
ATOM    596  H4' G   B  19      17.348  -4.696  -0.943  1.00  0.00           H
ATOM    597  O4' G   B  19      18.146  -3.355  -2.319  1.00  0.00           O
ATOM    598  C1' G   B  19      19.467  -3.006  -1.909  1.00  0.00           C
ATOM    599  H1' G   B  19      20.277  -3.567  -2.376  1.00  0.00           H
ATOM    600  N9  G   B  19      19.809  -1.614  -2.329  1.00  0.00           N
ATOM    601  C8  G   B  19      19.147  -0.394  -2.026  1.00  0.00           C
ATOM    602  H8  G   B  19      18.244  -0.223  -1.460  1.00  0.00           H
ATOM    603  N7  G   B  19      19.776   0.627  -2.553  1.00  0.00           N
ATOM    604  C5  G   B  19      20.848   0.106  -3.151  1.00  0.00           C
ATOM    605  C6  G   B  19      21.929   0.767  -3.824  1.00  0.00           C
ATOM    606  O6  G   B  19      22.094   1.958  -4.069  1.00  0.00           O
ATOM    607  N1  G   B  19      22.920  -0.083  -4.330  1.00  0.00           N
ATOM    608  H1  G   B  19      23.671   0.424  -4.776  1.00  0.00           H
ATOM    609  C2  G   B  19      22.886  -1.437  -4.184  1.00  0.00           C
ATOM    610  N2  G   B  19      23.864  -2.211  -4.649  1.00  0.00           N
ATOM    611  H21 G   B  19      24.743  -1.775  -4.888  1.00  0.00           H
ATOM    612  H22 G   B  19      23.654  -3.188  -4.503  1.00  0.00           H
ATOM    613  N3  G   B  19      21.842  -2.092  -3.620  1.00  0.00           N
ATOM    614  C4  G   B  19      20.866  -1.299  -3.127  1.00  0.00           C
ATOM    615  C3' G   B  19      18.104  -2.918   0.050  1.00  0.00           C
ATOM    616  H3' G   B  19      17.910  -1.854  -0.083  1.00  0.00           H
ATOM    617  C2' G   B  19      19.557  -3.114  -0.400  1.00  0.00           C
ATOM    618  H2' G   B  19      20.076  -2.221  -0.051  1.00  0.00           H
ATOM    619  O2' G   B  19      20.245  -4.261   0.117  1.00  0.00           O
ATOM    620 HO2' G   B  19      20.503  -4.070   1.022  1.00  0.00           H
ATOM    621  O3' G   B  19      17.883  -3.480   1.293  1.00  0.00           O
ATOM    622  P   U   B  20      18.595  -2.980   2.645  1.00  0.00           P
ATOM    623  OP1 U   B  20      19.988  -3.314   2.726  1.00  0.00           O
ATOM    624  OP2 U   B  20      17.637  -3.383   3.672  1.00  0.00           O
ATOM    625  O5' U   B  20      18.474  -1.387   2.474  1.00  0.00           O
ATOM    626  C5' U   B  20      17.640  -0.574   3.278  1.00  0.00           C
ATOM    627  H5' U   B  20      18.057  -0.677   4.280  1.00  0.00           H
ATOM    628 H5'' U   B  20      16.599  -0.897   3.310  1.00  0.00           H
ATOM    629  C4' U   B  20      17.686   0.919   2.783  1.00  0.00           C
ATOM    630  H4' U   B  20      16.982   1.582   3.285  1.00  0.00           H
ATOM    631  O4' U   B  20      18.984   1.496   3.011  1.00  0.00           O
ATOM    632  C1' U   B  20      19.422   2.234   1.822  1.00  0.00           C
ATOM    633  H1' U   B  20      19.775   3.241   2.044  1.00  0.00           H
ATOM    634  N1  U   B  20      20.500   1.533   1.067  1.00  0.00           N
ATOM    635  C6  U   B  20      20.921   0.213   1.333  1.00  0.00           C
ATOM    636  H6  U   B  20      20.429  -0.407   2.067  1.00  0.00           H
ATOM    637  C5  U   B  20      21.964  -0.295   0.596  1.00  0.00           C
ATOM    638  H5  U   B  20      22.201  -1.339   0.738  1.00  0.00           H
ATOM    639  C4  U   B  20      22.690   0.550  -0.355  1.00  0.00           C
ATOM    640  O4  U   B  20      23.617   0.104  -1.064  1.00  0.00           O
ATOM    641  N3  U   B  20      22.398   1.888  -0.245  1.00  0.00           N
ATOM    642  H3  U   B  20      22.921   2.520  -0.834  1.00  0.00           H
ATOM    643  C2  U   B  20      21.276   2.414   0.322  1.00  0.00           C
ATOM    644  O2  U   B  20      21.030   3.575   0.115  1.00  0.00           O
ATOM    645  C3' U   B  20      17.331   1.050   1.293  1.00  0.00           C
ATOM    646  H3' U   B  20      17.421   0.224   0.588  1.00  0.00           H
ATOM    647  C2' U   B  20      18.261   2.238   0.844  1.00  0.00           C
ATOM    648  H2' U   B  20      18.503   2.120  -0.212  1.00  0.00           H
ATOM    649  O2' U   B  20      17.674   3.471   1.072  1.00  0.00           O
ATOM    650 HO2' U   B  20      16.735   3.418   1.265  1.00  0.00           H
ATOM    651  O3' U   B  20      15.950   1.466   1.159  1.00  0.00           O
ATOM    652 HO3' U   B  20      15.514   1.014   0.433  1.00  0.00           H
ATOM    653 HO5' G   C  21      11.477   4.337 -10.945  1.00  0.00           H
ATOM    654  O5' G   C  21      11.162   4.738 -11.758  1.00  0.00           O
ATOM    655  C5' G   C  21      10.703   6.014 -11.389  1.00  0.00           C
ATOM    656  H5' G   C  21      10.739   6.154 -10.308  1.00  0.00           H
ATOM    657 H5'' G   C  21       9.683   6.239 -11.700  1.00  0.00           H
ATOM    658  C4' G   C  21      11.636   7.082 -11.893  1.00  0.00           C
ATOM    659  H4' G   C  21      11.286   8.059 -11.559  1.00  0.00           H
ATOM    660  O4' G   C  21      12.973   6.908 -11.351  1.00  0.00           O
ATOM    661  C1' G   C  21      13.871   7.195 -12.398  1.00  0.00           C
ATOM    662  H1' G   C  21      14.546   7.996 -12.094  1.00  0.00           H
ATOM    663  N9  G   C  21      14.637   6.048 -12.642  1.00  0.00           N
ATOM    664  C8  G   C  21      14.179   4.770 -12.964  1.00  0.00           C
ATOM    665  H8  G   C  21      13.135   4.519 -13.084  1.00  0.00           H
ATOM    666  N7  G   C  21      15.121   3.909 -13.143  1.00  0.00           N
ATOM    667  C5  G   C  21      16.297   4.575 -12.873  1.00  0.00           C
ATOM    668  C6  G   C  21      17.661   4.098 -12.961  1.00  0.00           C
ATOM    669  O6  G   C  21      18.111   3.024 -13.238  1.00  0.00           O
ATOM    670  N1  G   C  21      18.605   5.071 -12.699  1.00  0.00           N
ATOM    671  H1  G   C  21      19.592   4.884 -12.806  1.00  0.00           H
ATOM    672  C2  G   C  21      18.277   6.390 -12.647  1.00  0.00           C
ATOM    673  N2  G   C  21      19.328   7.165 -12.610  1.00  0.00           N
ATOM    674  H21 G   C  21      20.221   6.842 -12.955  1.00  0.00           H
ATOM    675  H22 G   C  21      19.101   8.149 -12.622  1.00  0.00           H
ATOM    676  N3  G   C  21      17.025   6.911 -12.567  1.00  0.00           N
ATOM    677  C4  G   C  21      16.041   5.921 -12.677  1.00  0.00           C
ATOM    678  C3' G   C  21      11.729   7.151 -13.420  1.00  0.00           C
ATOM    679  H3' G   C  21      11.683   6.167 -13.886  1.00  0.00           H
ATOM    680  C2' G   C  21      13.127   7.813 -13.603  1.00  0.00           C
ATOM    681  H2' G   C  21      13.634   7.423 -14.486  1.00  0.00           H
ATOM    682  O2' G   C  21      13.184   9.226 -13.463  1.00  0.00           O
ATOM    683 HO2' G   C  21      12.770   9.594 -14.247  1.00  0.00           H
ATOM    684  O3' G   C  21      10.585   7.915 -13.862  1.00  0.00           O
ATOM    685  P   G   C  22      10.542   8.251 -15.374  1.00  0.00           P
ATOM    686  OP1 G   C  22       9.176   8.641 -15.686  1.00  0.00           O
ATOM    687  OP2 G   C  22      11.213   7.167 -16.083  1.00  0.00           O
ATOM    688  O5' G   C  22      11.397   9.565 -15.546  1.00  0.00           O
ATOM    689  C5' G   C  22      10.895  10.823 -15.118  1.00  0.00           C
ATOM    690  H5' G   C  22      10.814  10.770 -14.032  1.00  0.00           H
ATOM    691 H5'' G   C  22       9.892  11.038 -15.485  1.00  0.00           H
ATOM    692  C4' G   C  22      11.883  11.906 -15.512  1.00  0.00           C
ATOM    693  H4' G   C  22      11.762  12.744 -14.826  1.00  0.00           H
ATOM    694  O4' G   C  22      13.195  11.404 -15.424  1.00  0.00           O
ATOM    695  C1' G   C  22      13.728  11.288 -16.759  1.00  0.00           C
ATOM    696  H1' G   C  22      14.471  12.059 -16.965  1.00  0.00           H
ATOM    697  N9  G   C  22      14.551  10.027 -16.776  1.00  0.00           N
ATOM    698  C8  G   C  22      14.138   8.730 -17.036  1.00  0.00           C
ATOM    699  H8  G   C  22      13.093   8.471 -17.124  1.00  0.00           H
ATOM    700  N7  G   C  22      15.095   7.849 -17.033  1.00  0.00           N
ATOM    701  C5  G   C  22      16.268   8.587 -16.693  1.00  0.00           C
ATOM    702  C6  G   C  22      17.663   8.204 -16.396  1.00  0.00           C
ATOM    703  O6  G   C  22      18.041   7.030 -16.266  1.00  0.00           O
ATOM    704  N1  G   C  22      18.504   9.281 -16.256  1.00  0.00           N
ATOM    705  H1  G   C  22      19.457   9.015 -16.054  1.00  0.00           H
ATOM    706  C2  G   C  22      18.075  10.567 -16.303  1.00  0.00           C
ATOM    707  N2  G   C  22      18.869  11.519 -15.946  1.00  0.00           N
ATOM    708  H21 G   C  22      19.808  11.344 -15.618  1.00  0.00           H
ATOM    709  H22 G   C  22      18.492  12.456 -15.940  1.00  0.00           H
ATOM    710  N3  G   C  22      16.797  10.955 -16.434  1.00  0.00           N
ATOM    711  C4  G   C  22      15.966   9.921 -16.624  1.00  0.00           C
ATOM    712  C3' G   C  22      11.677  12.453 -16.945  1.00  0.00           C
ATOM    713  H3' G   C  22      10.645  12.304 -17.264  1.00  0.00           H
ATOM    714  C2' G   C  22      12.570  11.410 -17.756  1.00  0.00           C
ATOM    715  H2' G   C  22      12.058  10.460 -17.910  1.00  0.00           H
ATOM    716  O2' G   C  22      12.926  11.984 -18.980  1.00  0.00           O
ATOM    717 HO2' G   C  22      13.207  12.888 -18.821  1.00  0.00           H
ATOM    718  O3' G   C  22      12.083  13.800 -16.838  1.00  0.00           O
ATOM    719  P   G   C  23      11.687  14.868 -18.005  1.00  0.00           P
ATOM    720  OP1 G   C  23      11.658  16.223 -17.417  1.00  0.00           O
ATOM    721  OP2 G   C  23      10.499  14.408 -18.768  1.00  0.00           O
ATOM    722  O5' G   C  23      13.020  14.633 -18.892  1.00  0.00           O
ATOM    723  C5' G   C  23      14.219  15.279 -18.505  1.00  0.00           C
ATOM    724  H5' G   C  23      14.325  15.111 -17.434  1.00  0.00           H
ATOM    725 H5'' G   C  23      14.160  16.367 -18.490  1.00  0.00           H
ATOM    726  C4' G   C  23      15.412  14.785 -19.259  1.00  0.00           C
ATOM    727  H4' G   C  23      16.288  15.352 -18.941  1.00  0.00           H
ATOM    728  O4' G   C  23      15.709  13.387 -19.069  1.00  0.00           O
ATOM    729  C1' G   C  23      16.411  12.958 -20.136  1.00  0.00           C
ATOM    730  H1' G   C  23      17.420  13.370 -20.108  1.00  0.00           H
ATOM    731  N9  G   C  23      16.513  11.487 -20.404  1.00  0.00           N
ATOM    732  C8  G   C  23      15.546  10.568 -20.898  1.00  0.00           C
ATOM    733  H8  G   C  23      14.579  10.854 -21.285  1.00  0.00           H
ATOM    734  N7  G   C  23      15.958   9.334 -20.926  1.00  0.00           N
ATOM    735  C5  G   C  23      17.207   9.420 -20.310  1.00  0.00           C
ATOM    736  C6  G   C  23      18.175   8.370 -20.053  1.00  0.00           C
ATOM    737  O6  G   C  23      18.061   7.177 -20.261  1.00  0.00           O
ATOM    738  N1  G   C  23      19.435   8.819 -19.612  1.00  0.00           N
ATOM    739  H1  G   C  23      20.204   8.167 -19.551  1.00  0.00           H
ATOM    740  C2  G   C  23      19.606  10.160 -19.325  1.00  0.00           C
ATOM    741  N2  G   C  23      20.771  10.501 -18.849  1.00  0.00           N
ATOM    742  H21 G   C  23      21.505   9.807 -18.865  1.00  0.00           H
ATOM    743  H22 G   C  23      20.891  11.503 -18.833  1.00  0.00           H
ATOM    744  N3  G   C  23      18.763  11.127 -19.472  1.00  0.00           N
ATOM    745  C4  G   C  23      17.577  10.727 -20.031  1.00  0.00           C
ATOM    746  C3' G   C  23      15.223  14.972 -20.764  1.00  0.00           C
ATOM    747  H3' G   C  23      14.200  15.252 -21.017  1.00  0.00           H
ATOM    748  C2' G   C  23      15.568  13.628 -21.289  1.00  0.00           C
ATOM    749  H2' G   C  23      14.591  13.145 -21.255  1.00  0.00           H
ATOM    750  O2' G   C  23      16.206  13.533 -22.510  1.00  0.00           O
ATOM    751 HO2' G   C  23      16.942  14.147 -22.458  1.00  0.00           H
ATOM    752  O3' G   C  23      16.150  15.960 -21.289  1.00  0.00           O
ATOM    753  P   U   C  24      15.944  17.487 -21.121  1.00  0.00           P
ATOM    754  OP1 U   C  24      14.524  17.815 -21.066  1.00  0.00           O
ATOM    755  OP2 U   C  24      16.745  18.118 -22.130  1.00  0.00           O
ATOM    756  O5' U   C  24      16.660  17.793 -19.777  1.00  0.00           O
ATOM    757  C5' U   C  24      16.163  18.775 -18.824  1.00  0.00           C
ATOM    758  H5' U   C  24      15.080  18.876 -18.762  1.00  0.00           H
ATOM    759 H5'' U   C  24      16.401  19.795 -19.126  1.00  0.00           H
ATOM    760  C4' U   C  24      16.668  18.486 -17.364  1.00  0.00           C
ATOM    761  H4' U   C  24      15.871  18.825 -16.703  1.00  0.00           H
ATOM    762  O4' U   C  24      16.935  17.133 -17.181  1.00  0.00           O
ATOM    763  C1' U   C  24      18.120  16.999 -16.399  1.00  0.00           C
ATOM    764  H1' U   C  24      17.994  16.438 -15.474  1.00  0.00           H
ATOM    765  N1  U   C  24      18.971  16.022 -17.147  1.00  0.00           N
ATOM    766  C6  U   C  24      20.072  16.452 -17.788  1.00  0.00           C
ATOM    767  H6  U   C  24      20.397  17.481 -17.780  1.00  0.00           H
ATOM    768  C5  U   C  24      20.921  15.583 -18.382  1.00  0.00           C
ATOM    769  H5  U   C  24      21.846  15.784 -18.900  1.00  0.00           H
ATOM    770  C4  U   C  24      20.553  14.139 -18.445  1.00  0.00           C
ATOM    771  O4  U   C  24      21.225  13.378 -19.115  1.00  0.00           O
ATOM    772  N3  U   C  24      19.473  13.767 -17.733  1.00  0.00           N
ATOM    773  H3  U   C  24      19.201  12.795 -17.695  1.00  0.00           H
ATOM    774  C2  U   C  24      18.680  14.632 -17.103  1.00  0.00           C
ATOM    775  O2  U   C  24      17.765  14.176 -16.387  1.00  0.00           O
ATOM    776  C3' U   C  24      18.028  19.190 -17.237  1.00  0.00           C
ATOM    777  H3' U   C  24      18.601  19.012 -18.147  1.00  0.00           H
ATOM    778  C2' U   C  24      18.614  18.406 -16.068  1.00  0.00           C
ATOM    779  H2' U   C  24      19.702  18.406 -16.006  1.00  0.00           H
ATOM    780  O2' U   C  24      18.089  18.765 -14.818  1.00  0.00           O
ATOM    781 HO2' U   C  24      18.448  19.637 -14.642  1.00  0.00           H
ATOM    782  O3' U   C  24      17.754  20.547 -16.946  1.00  0.00           O
ATOM    783  P   U   C  25      18.949  21.600 -16.847  1.00  0.00           P
ATOM    784  OP1 U   C  25      18.333  22.971 -16.727  1.00  0.00           O
ATOM    785  OP2 U   C  25      19.985  21.404 -17.924  1.00  0.00           O
ATOM    786  O5' U   C  25      19.486  21.229 -15.342  1.00  0.00           O
ATOM    787  C5' U   C  25      20.898  21.027 -15.101  1.00  0.00           C
ATOM    788  H5' U   C  25      21.391  21.997 -15.170  1.00  0.00           H
ATOM    789 H5'' U   C  25      21.422  20.485 -15.888  1.00  0.00           H
ATOM    790  C4' U   C  25      21.081  20.495 -13.638  1.00  0.00           C
ATOM    791  H4' U   C  25      20.574  19.537 -13.520  1.00  0.00           H
ATOM    792  O4' U   C  25      22.497  20.315 -13.507  1.00  0.00           O
ATOM    793  C1' U   C  25      22.886  21.152 -12.459  1.00  0.00           C
ATOM    794  H1' U   C  25      22.749  20.624 -11.515  1.00  0.00           H
ATOM    795  N1  U   C  25      24.239  21.724 -12.716  1.00  0.00           N
ATOM    796  C6  U   C  25      24.577  22.328 -13.910  1.00  0.00           C
ATOM    797  H6  U   C  25      23.929  22.291 -14.773  1.00  0.00           H
ATOM    798  C5  U   C  25      25.761  22.997 -14.023  1.00  0.00           C
ATOM    799  H5  U   C  25      26.033  23.482 -14.948  1.00  0.00           H
ATOM    800  C4  U   C  25      26.687  23.052 -12.945  1.00  0.00           C
ATOM    801  O4  U   C  25      27.797  23.566 -12.956  1.00  0.00           O
ATOM    802  N3  U   C  25      26.263  22.500 -11.784  1.00  0.00           N
ATOM    803  H3  U   C  25      26.852  22.627 -10.974  1.00  0.00           H
ATOM    804  C2  U   C  25      25.056  21.876 -11.576  1.00  0.00           C
ATOM    805  O2  U   C  25      24.869  21.471 -10.446  1.00  0.00           O
ATOM    806  C3' U   C  25      20.617  21.427 -12.577  1.00  0.00           C
ATOM    807  H3' U   C  25      19.828  22.088 -12.936  1.00  0.00           H
ATOM    808  C2' U   C  25      21.877  22.274 -12.335  1.00  0.00           C
ATOM    809  H2' U   C  25      22.021  22.884 -13.226  1.00  0.00           H
ATOM    810  O2' U   C  25      22.045  23.000 -11.135  1.00  0.00           O
ATOM    811 HO2' U   C  25      21.963  22.335 -10.447  1.00  0.00           H
ATOM    812  O3' U   C  25      20.291  20.762 -11.345  1.00  0.00           O
ATOM    813  P   A   C  26      19.119  19.738 -11.224  1.00  0.00           P
ATOM    814  OP1 A   C  26      18.165  20.100 -12.284  1.00  0.00           O
ATOM    815  OP2 A   C  26      18.720  19.739  -9.866  1.00  0.00           O
ATOM    816  O5' A   C  26      19.707  18.225 -11.411  1.00  0.00           O
ATOM    817  C5' A   C  26      20.732  17.680 -10.569  1.00  0.00           C
ATOM    818  H5' A   C  26      20.338  17.416  -9.588  1.00  0.00           H
ATOM    819 H5'' A   C  26      21.551  18.399 -10.539  1.00  0.00           H
ATOM    820  C4' A   C  26      21.308  16.434 -11.243  1.00  0.00           C
ATOM    821  H4' A   C  26      22.172  16.175 -10.630  1.00  0.00           H
ATOM    822  O4' A   C  26      20.404  15.316 -11.233  1.00  0.00           O
ATOM    823  C1' A   C  26      20.503  14.791 -12.544  1.00  0.00           C
ATOM    824  H1' A   C  26      21.386  14.170 -12.695  1.00  0.00           H
ATOM    825  N9  A   C  26      19.294  13.979 -12.819  1.00  0.00           N
ATOM    826  C8  A   C  26      18.008  14.314 -12.935  1.00  0.00           C
ATOM    827  H8  A   C  26      17.713  15.353 -12.959  1.00  0.00           H
ATOM    828  N7  A   C  26      17.181  13.271 -12.902  1.00  0.00           N
ATOM    829  C5  A   C  26      18.033  12.196 -12.729  1.00  0.00           C
ATOM    830  C6  A   C  26      17.845  10.784 -12.616  1.00  0.00           C
ATOM    831  N6  A   C  26      16.709  10.110 -12.457  1.00  0.00           N
ATOM    832  H61 A   C  26      16.778   9.106 -12.365  1.00  0.00           H
ATOM    833  H62 A   C  26      15.819  10.568 -12.321  1.00  0.00           H
ATOM    834  N1  A   C  26      18.970   9.986 -12.588  1.00  0.00           N
ATOM    835  C2  A   C  26      20.162  10.559 -12.613  1.00  0.00           C
ATOM    836  H2  A   C  26      20.973   9.874 -12.809  1.00  0.00           H
ATOM    837  N3  A   C  26      20.440  11.834 -12.818  1.00  0.00           N
ATOM    838  C4  A   C  26      19.322  12.593 -12.791  1.00  0.00           C
ATOM    839  C3' A   C  26      21.787  16.740 -12.695  1.00  0.00           C
ATOM    840  H3' A   C  26      21.725  17.809 -12.897  1.00  0.00           H
ATOM    841  C2' A   C  26      20.671  15.972 -13.418  1.00  0.00           C
ATOM    842  H2' A   C  26      19.718  16.497 -13.348  1.00  0.00           H
ATOM    843  O2' A   C  26      20.905  15.655 -14.787  1.00  0.00           O
ATOM    844 HO2' A   C  26      21.359  16.450 -15.075  1.00  0.00           H
ATOM    845  O3' A   C  26      22.949  16.083 -12.959  1.00  0.00           O
ATOM    846  P   G   C  27      24.336  16.933 -12.834  1.00  0.00           P
ATOM    847  OP1 G   C  27      24.594  17.532 -11.499  1.00  0.00           O
ATOM    848  OP2 G   C  27      24.262  17.879 -13.969  1.00  0.00           O
ATOM    849  O5' G   C  27      25.431  15.827 -13.165  1.00  0.00           O
ATOM    850  C5' G   C  27      26.876  16.135 -13.166  1.00  0.00           C
ATOM    851  H5' G   C  27      27.036  16.672 -12.231  1.00  0.00           H
ATOM    852 H5'' G   C  27      27.089  16.720 -14.061  1.00  0.00           H
ATOM    853  C4' G   C  27      27.726  14.882 -13.148  1.00  0.00           C
ATOM    854  H4' G   C  27      28.778  15.115 -12.979  1.00  0.00           H
ATOM    855  O4' G   C  27      27.325  13.862 -12.255  1.00  0.00           O
ATOM    856  C1' G   C  27      27.422  12.600 -12.865  1.00  0.00           C
ATOM    857  H1' G   C  27      27.985  11.942 -12.204  1.00  0.00           H
ATOM    858  N9  G   C  27      26.139  11.993 -13.030  1.00  0.00           N
ATOM    859  C8  G   C  27      24.890  12.577 -13.040  1.00  0.00           C
ATOM    860  H8  G   C  27      24.597  13.575 -12.749  1.00  0.00           H
ATOM    861  N7  G   C  27      23.984  11.736 -13.392  1.00  0.00           N
ATOM    862  C5  G   C  27      24.703  10.527 -13.525  1.00  0.00           C
ATOM    863  C6  G   C  27      24.179   9.222 -13.725  1.00  0.00           C
ATOM    864  O6  G   C  27      23.104   8.827 -13.957  1.00  0.00           O
ATOM    865  N1  G   C  27      25.163   8.225 -13.712  1.00  0.00           N
ATOM    866  H1  G   C  27      24.844   7.274 -13.601  1.00  0.00           H
ATOM    867  C2  G   C  27      26.508   8.481 -13.582  1.00  0.00           C
ATOM    868  N2  G   C  27      27.258   7.444 -13.769  1.00  0.00           N
ATOM    869  H21 G   C  27      26.829   6.571 -14.039  1.00  0.00           H
ATOM    870  H22 G   C  27      28.255   7.571 -13.878  1.00  0.00           H
ATOM    871  N3  G   C  27      26.971   9.706 -13.345  1.00  0.00           N
ATOM    872  C4  G   C  27      26.011  10.660 -13.336  1.00  0.00           C
ATOM    873  C3' G   C  27      27.762  14.235 -14.499  1.00  0.00           C
ATOM    874  H3' G   C  27      26.748  14.236 -14.897  1.00  0.00           H
ATOM    875  C2' G   C  27      28.131  12.758 -14.185  1.00  0.00           C
ATOM    876  H2' G   C  27      27.671  12.244 -15.029  1.00  0.00           H
ATOM    877  O2' G   C  27      29.486  12.488 -14.184  1.00  0.00           O
ATOM    878 HO2' G   C  27      29.593  11.654 -14.647  1.00  0.00           H
ATOM    879  O3' G   C  27      28.674  14.829 -15.472  1.00  0.00           O
ATOM    880  P   G   C  28      28.557  14.589 -17.090  1.00  0.00           P
ATOM    881  OP1 G   C  28      29.498  15.495 -17.736  1.00  0.00           O
ATOM    882  OP2 G   C  28      27.125  14.663 -17.434  1.00  0.00           O
ATOM    883  O5' G   C  28      29.178  13.164 -17.556  1.00  0.00           O
ATOM    884  C5' G   C  28      30.594  12.940 -17.455  1.00  0.00           C
ATOM    885  H5' G   C  28      31.087  13.243 -16.531  1.00  0.00           H
ATOM    886 H5'' G   C  28      30.972  13.528 -18.292  1.00  0.00           H
ATOM    887  C4' G   C  28      30.926  11.487 -17.695  1.00  0.00           C
ATOM    888  H4' G   C  28      32.015  11.443 -17.710  1.00  0.00           H
ATOM    889  O4' G   C  28      30.409  10.597 -16.673  1.00  0.00           O
ATOM    890  C1' G   C  28      29.987   9.482 -17.460  1.00  0.00           C
ATOM    891  H1' G   C  28      30.400   8.565 -17.040  1.00  0.00           H
ATOM    892  N9  G   C  28      28.564   9.248 -17.299  1.00  0.00           N
ATOM    893  C8  G   C  28      27.585  10.144 -16.964  1.00  0.00           C
ATOM    894  H8  G   C  28      27.763  11.193 -16.782  1.00  0.00           H
ATOM    895  N7  G   C  28      26.420   9.673 -16.893  1.00  0.00           N
ATOM    896  C5  G   C  28      26.508   8.323 -17.209  1.00  0.00           C
ATOM    897  C6  G   C  28      25.572   7.209 -17.296  1.00  0.00           C
ATOM    898  O6  G   C  28      24.382   7.142 -16.919  1.00  0.00           O
ATOM    899  N1  G   C  28      26.118   6.049 -17.782  1.00  0.00           N
ATOM    900  H1  G   C  28      25.489   5.261 -17.732  1.00  0.00           H
ATOM    901  C2  G   C  28      27.453   5.882 -18.048  1.00  0.00           C
ATOM    902  N2  G   C  28      27.795   4.681 -18.506  1.00  0.00           N
ATOM    903  H21 G   C  28      27.019   4.035 -18.484  1.00  0.00           H
ATOM    904  H22 G   C  28      28.727   4.504 -18.851  1.00  0.00           H
ATOM    905  N3  G   C  28      28.421   6.847 -17.873  1.00  0.00           N
ATOM    906  C4  G   C  28      27.878   8.075 -17.384  1.00  0.00           C
ATOM    907  C3' G   C  28      30.382  11.082 -19.094  1.00  0.00           C
ATOM    908  H3' G   C  28      29.339  11.397 -19.084  1.00  0.00           H
ATOM    909  C2' G   C  28      30.397   9.590 -18.909  1.00  0.00           C
ATOM    910  H2' G   C  28      29.677   9.089 -19.556  1.00  0.00           H
ATOM    911  O2' G   C  28      31.661   8.839 -19.012  1.00  0.00           O
ATOM    912 HO2' G   C  28      31.483   7.959 -19.350  1.00  0.00           H
ATOM    913  O3' G   C  28      31.079  11.533 -20.202  1.00  0.00           O
ATOM    914  P   G   C  29      30.158  11.938 -21.519  1.00  0.00           P
ATOM    915  OP1 G   C  29      31.186  12.342 -22.541  1.00  0.00           O
ATOM    916  OP2 G   C  29      29.215  12.909 -21.038  1.00  0.00           O
ATOM    917  O5' G   C  29      29.358  10.639 -22.034  1.00  0.00           O
ATOM    918  C5' G   C  29      30.110   9.686 -22.847  1.00  0.00           C
ATOM    919  H5' G   C  29      31.164   9.596 -22.586  1.00  0.00           H
ATOM    920 H5'' G   C  29      30.005  10.174 -23.816  1.00  0.00           H
ATOM    921  C4' G   C  29      29.420   8.347 -22.965  1.00  0.00           C
ATOM    922  H4' G   C  29      30.103   7.674 -23.485  1.00  0.00           H
ATOM    923  O4' G   C  29      29.065   7.735 -21.742  1.00  0.00           O
ATOM    924  C1' G   C  29      27.857   7.047 -21.925  1.00  0.00           C
ATOM    925  H1' G   C  29      27.844   6.038 -21.513  1.00  0.00           H
ATOM    926  N9  G   C  29      26.679   7.691 -21.219  1.00  0.00           N
ATOM    927  C8  G   C  29      26.502   8.966 -20.832  1.00  0.00           C
ATOM    928  H8  G   C  29      27.225   9.766 -20.904  1.00  0.00           H
ATOM    929  N7  G   C  29      25.285   9.152 -20.394  1.00  0.00           N
ATOM    930  C5  G   C  29      24.673   7.940 -20.414  1.00  0.00           C
ATOM    931  C6  G   C  29      23.370   7.469 -20.034  1.00  0.00           C
ATOM    932  O6  G   C  29      22.405   8.117 -19.562  1.00  0.00           O
ATOM    933  N1  G   C  29      23.173   6.082 -20.120  1.00  0.00           N
ATOM    934  H1  G   C  29      22.290   5.795 -19.722  1.00  0.00           H
ATOM    935  C2  G   C  29      24.176   5.226 -20.499  1.00  0.00           C
ATOM    936  N2  G   C  29      23.959   3.941 -20.589  1.00  0.00           N
ATOM    937  H21 G   C  29      23.056   3.500 -20.489  1.00  0.00           H
ATOM    938  H22 G   C  29      24.707   3.324 -20.872  1.00  0.00           H
ATOM    939  N3  G   C  29      25.407   5.579 -20.763  1.00  0.00           N
ATOM    940  C4  G   C  29      25.567   6.985 -20.812  1.00  0.00           C
ATOM    941  C3' G   C  29      28.227   8.270 -23.965  1.00  0.00           C
ATOM    942  H3' G   C  29      27.690   9.183 -23.708  1.00  0.00           H
ATOM    943  C2' G   C  29      27.550   7.027 -23.440  1.00  0.00           C
ATOM    944  H2' G   C  29      26.496   6.903 -23.689  1.00  0.00           H
ATOM    945  O2' G   C  29      28.139   5.877 -23.964  1.00  0.00           O
ATOM    946 HO2' G   C  29      29.032   6.076 -24.256  1.00  0.00           H
ATOM    947  O3' G   C  29      28.560   8.336 -25.299  1.00  0.00           O
ATOM    948  P   U   C  30      27.528   8.954 -26.383  1.00  0.00           P
ATOM    949  OP1 U   C  30      26.160   8.871 -25.777  1.00  0.00           O
ATOM    950  OP2 U   C  30      27.712   8.292 -27.696  1.00  0.00           O
ATOM    951  O5' U   C  30      27.994  10.435 -26.495  1.00  0.00           O
ATOM    952  C5' U   C  30      29.097  10.738 -27.233  1.00  0.00           C
ATOM    953  H5' U   C  30      28.831  10.602 -28.281  1.00  0.00           H
ATOM    954 H5'' U   C  30      29.851  10.037 -26.874  1.00  0.00           H
ATOM    955  C4' U   C  30      29.524  12.170 -27.067  1.00  0.00           C
ATOM    956  H4' U   C  30      30.461  12.378 -27.584  1.00  0.00           H
ATOM    957  O4' U   C  30      28.479  13.094 -27.500  1.00  0.00           O
ATOM    958  C1' U   C  30      28.505  14.189 -26.645  1.00  0.00           C
ATOM    959  H1' U   C  30      28.564  15.160 -27.138  1.00  0.00           H
ATOM    960  N1  U   C  30      27.248  14.238 -25.861  1.00  0.00           N
ATOM    961  C6  U   C  30      26.290  13.223 -25.917  1.00  0.00           C
ATOM    962  H6  U   C  30      26.438  12.247 -26.356  1.00  0.00           H
ATOM    963  C5  U   C  30      25.092  13.297 -25.283  1.00  0.00           C
ATOM    964  H5  U   C  30      24.397  12.470 -25.283  1.00  0.00           H
ATOM    965  C4  U   C  30      24.699  14.561 -24.695  1.00  0.00           C
ATOM    966  O4  U   C  30      23.709  14.790 -24.035  1.00  0.00           O
ATOM    967  N3  U   C  30      25.685  15.547 -24.809  1.00  0.00           N
ATOM    968  H3  U   C  30      25.557  16.447 -24.367  1.00  0.00           H
ATOM    969  C2  U   C  30      26.873  15.502 -25.504  1.00  0.00           C
ATOM    970  O2  U   C  30      27.544  16.498 -25.701  1.00  0.00           O
ATOM    971  C3' U   C  30      29.865  12.611 -25.641  1.00  0.00           C
ATOM    972  H3' U   C  30      29.154  12.273 -24.887  1.00  0.00           H
ATOM    973  C2' U   C  30      29.708  14.115 -25.732  1.00  0.00           C
ATOM    974  H2' U   C  30      29.535  14.505 -24.729  1.00  0.00           H
ATOM    975  O2' U   C  30      30.714  14.967 -26.429  1.00  0.00           O
ATOM    976 HO2' U   C  30      31.476  14.919 -25.848  1.00  0.00           H
ATOM    977  O3' U   C  30      31.210  12.372 -25.228  1.00  0.00           O
ATOM    978 HO3' U   C  30      31.208  12.238 -24.277  1.00  0.00           H
ATOM    979 HO5' G   D  31      30.961   6.314 -15.987  1.00  0.00           H
ATOM    980  O5' G   D  31      31.378   6.154 -16.836  1.00  0.00           O
ATOM    981  C5' G   D  31      32.248   5.011 -16.597  1.00  0.00           C
ATOM    982  H5' G   D  31      32.962   5.356 -15.849  1.00  0.00           H
ATOM    983 H5'' G   D  31      32.828   4.780 -17.490  1.00  0.00           H
ATOM    984  C4' G   D  31      31.632   3.755 -16.143  1.00  0.00           C
ATOM    985  H4' G   D  31      32.408   3.039 -15.870  1.00  0.00           H
ATOM    986  O4' G   D  31      30.709   3.963 -15.080  1.00  0.00           O
ATOM    987  C1' G   D  31      29.745   2.888 -15.043  1.00  0.00           C
ATOM    988  H1' G   D  31      29.903   2.227 -14.191  1.00  0.00           H
ATOM    989  N9  G   D  31      28.380   3.374 -14.952  1.00  0.00           N
ATOM    990  C8  G   D  31      27.986   4.668 -14.917  1.00  0.00           C
ATOM    991  H8  G   D  31      28.754   5.425 -14.964  1.00  0.00           H
ATOM    992  N7  G   D  31      26.677   4.806 -14.652  1.00  0.00           N
ATOM    993  C5  G   D  31      26.225   3.515 -14.742  1.00  0.00           C
ATOM    994  C6  G   D  31      24.863   2.963 -14.629  1.00  0.00           C
ATOM    995  O6  G   D  31      23.811   3.491 -14.520  1.00  0.00           O
ATOM    996  N1  G   D  31      24.776   1.578 -14.525  1.00  0.00           N
ATOM    997  H1  G   D  31      23.880   1.114 -14.490  1.00  0.00           H
ATOM    998  C2  G   D  31      25.775   0.825 -14.565  1.00  0.00           C
ATOM    999  N2  G   D  31      25.612  -0.511 -14.633  1.00  0.00           N
ATOM   1000  H21 G   D  31      24.666  -0.853 -14.718  1.00  0.00           H
ATOM   1001  H22 G   D  31      26.482  -0.998 -14.794  1.00  0.00           H
ATOM   1002  N3  G   D  31      27.055   1.231 -14.708  1.00  0.00           N
ATOM   1003  C4  G   D  31      27.308   2.578 -14.764  1.00  0.00           C
ATOM   1004  C3' G   D  31      30.670   3.210 -17.274  1.00  0.00           C
ATOM   1005  H3' G   D  31      30.057   4.054 -17.590  1.00  0.00           H
ATOM   1006  C2' G   D  31      29.932   2.162 -16.410  1.00  0.00           C
ATOM   1007  H2' G   D  31      28.951   1.978 -16.848  1.00  0.00           H
ATOM   1008  O2' G   D  31      30.823   1.079 -16.211  1.00  0.00           O
ATOM   1009 HO2' G   D  31      30.412   0.235 -16.014  1.00  0.00           H
ATOM   1010  O3' G   D  31      31.394   2.601 -18.278  1.00  0.00           O
ATOM   1011  P   G   D  32      30.742   2.401 -19.671  1.00  0.00           P
ATOM   1012  OP1 G   D  32      31.692   1.830 -20.583  1.00  0.00           O
ATOM   1013  OP2 G   D  32      30.076   3.683 -20.035  1.00  0.00           O
ATOM   1014  O5' G   D  32      29.625   1.316 -19.371  1.00  0.00           O
ATOM   1015  C5' G   D  32      29.913  -0.020 -19.317  1.00  0.00           C
ATOM   1016  H5' G   D  32      30.739  -0.274 -18.652  1.00  0.00           H
ATOM   1017 H5'' G   D  32      30.204  -0.350 -20.314  1.00  0.00           H
ATOM   1018  C4' G   D  32      28.696  -0.903 -18.890  1.00  0.00           C
ATOM   1019  H4' G   D  32      29.126  -1.903 -18.843  1.00  0.00           H
ATOM   1020  O4' G   D  32      28.037  -0.565 -17.731  1.00  0.00           O
ATOM   1021  C1' G   D  32      26.579  -0.712 -17.938  1.00  0.00           C
ATOM   1022  H1' G   D  32      26.025  -1.221 -17.149  1.00  0.00           H
ATOM   1023  N9  G   D  32      25.852   0.522 -18.122  1.00  0.00           N
ATOM   1024  C8  G   D  32      26.437   1.767 -18.357  1.00  0.00           C
ATOM   1025  H8  G   D  32      27.431   1.935 -18.746  1.00  0.00           H
ATOM   1026  N7  G   D  32      25.602   2.735 -18.100  1.00  0.00           N
ATOM   1027  C5  G   D  32      24.364   2.120 -17.769  1.00  0.00           C
ATOM   1028  C6  G   D  32      23.042   2.724 -17.630  1.00  0.00           C
ATOM   1029  O6  G   D  32      22.657   3.895 -17.782  1.00  0.00           O
ATOM   1030  N1  G   D  32      22.064   1.787 -17.358  1.00  0.00           N
ATOM   1031  H1  G   D  32      21.158   2.097 -17.036  1.00  0.00           H
ATOM   1032  C2  G   D  32      22.335   0.445 -17.347  1.00  0.00           C
ATOM   1033  N2  G   D  32      21.390  -0.431 -17.217  1.00  0.00           N
ATOM   1034  H21 G   D  32      20.442  -0.093 -17.132  1.00  0.00           H
ATOM   1035  H22 G   D  32      21.572  -1.412 -17.055  1.00  0.00           H
ATOM   1036  N3  G   D  32      23.531  -0.081 -17.591  1.00  0.00           N
ATOM   1037  C4  G   D  32      24.506   0.779 -17.839  1.00  0.00           C
ATOM   1038  C3' G   D  32      27.685  -0.975 -20.025  1.00  0.00           C
ATOM   1039  H3' G   D  32      27.445   0.007 -20.434  1.00  0.00           H
ATOM   1040  C2' G   D  32      26.459  -1.568 -19.229  1.00  0.00           C
ATOM   1041  H2' G   D  32      25.510  -1.311 -19.700  1.00  0.00           H
ATOM   1042  O2' G   D  32      26.711  -2.948 -19.000  1.00  0.00           O
ATOM   1043 HO2' G   D  32      27.292  -3.295 -19.681  1.00  0.00           H
ATOM   1044  O3' G   D  32      27.946  -1.816 -21.148  1.00  0.00           O
ATOM   1045  P   G   D  33      27.251  -1.728 -22.537  1.00  0.00           P
ATOM   1046  OP1 G   D  33      27.981  -2.596 -23.483  1.00  0.00           O
ATOM   1047  OP2 G   D  33      27.161  -0.269 -22.907  1.00  0.00           O
ATOM   1048  O5' G   D  33      25.706  -2.125 -22.447  1.00  0.00           O
ATOM   1049  C5' G   D  33      25.400  -3.454 -22.189  1.00  0.00           C
ATOM   1050  H5' G   D  33      26.017  -3.731 -21.335  1.00  0.00           H
ATOM   1051 H5'' G   D  33      25.639  -4.185 -22.961  1.00  0.00           H
ATOM   1052  C4' G   D  33      23.895  -3.573 -21.753  1.00  0.00           C
ATOM   1053  H4' G   D  33      23.741  -4.606 -21.442  1.00  0.00           H
ATOM   1054  O4' G   D  33      23.585  -2.785 -20.587  1.00  0.00           O
ATOM   1055  C1' G   D  33      22.242  -2.322 -20.653  1.00  0.00           C
ATOM   1056  H1' G   D  33      21.615  -2.606 -19.808  1.00  0.00           H
ATOM   1057  N9  G   D  33      22.257  -0.809 -20.725  1.00  0.00           N
ATOM   1058  C8  G   D  33      23.144   0.079 -21.191  1.00  0.00           C
ATOM   1059  H8  G   D  33      24.162  -0.183 -21.438  1.00  0.00           H
ATOM   1060  N7  G   D  33      22.724   1.317 -21.347  1.00  0.00           N
ATOM   1061  C5  G   D  33      21.411   1.257 -20.896  1.00  0.00           C
ATOM   1062  C6  G   D  33      20.437   2.279 -20.719  1.00  0.00           C
ATOM   1063  O6  G   D  33      20.568   3.436 -21.004  1.00  0.00           O
ATOM   1064  N1  G   D  33      19.195   1.761 -20.356  1.00  0.00           N
ATOM   1065  H1  G   D  33      18.405   2.381 -20.256  1.00  0.00           H
ATOM   1066  C2  G   D  33      19.006   0.475 -20.038  1.00  0.00           C
ATOM   1067  N2  G   D  33      17.827   0.020 -19.752  1.00  0.00           N
ATOM   1068  H21 G   D  33      17.077   0.697 -19.730  1.00  0.00           H
ATOM   1069  H22 G   D  33      17.749  -0.904 -19.352  1.00  0.00           H
ATOM   1070  N3  G   D  33      19.883  -0.467 -20.144  1.00  0.00           N
ATOM   1071  C4  G   D  33      21.100  -0.051 -20.542  1.00  0.00           C
ATOM   1072  C3' G   D  33      22.892  -3.176 -22.831  1.00  0.00           C
ATOM   1073  H3' G   D  33      23.293  -2.280 -23.304  1.00  0.00           H
ATOM   1074  C2' G   D  33      21.668  -2.852 -21.990  1.00  0.00           C
ATOM   1075  H2' G   D  33      21.017  -2.076 -22.391  1.00  0.00           H
ATOM   1076  O2' G   D  33      20.958  -4.057 -21.738  1.00  0.00           O
ATOM   1077 HO2' G   D  33      21.183  -4.645 -22.462  1.00  0.00           H
ATOM   1078  O3' G   D  33      22.558  -4.136 -23.768  1.00  0.00           O
ATOM   1079  P   U   D  34      23.434  -4.568 -25.020  1.00  0.00           P
ATOM   1080  OP1 U   D  34      24.414  -3.522 -25.209  1.00  0.00           O
ATOM   1081  OP2 U   D  34      22.466  -4.880 -26.051  1.00  0.00           O
ATOM   1082  O5' U   D  34      24.161  -5.846 -24.458  1.00  0.00           O
ATOM   1083  C5' U   D  34      23.495  -6.968 -23.978  1.00  0.00           C
ATOM   1084  H5' U   D  34      23.216  -7.689 -24.746  1.00  0.00           H
ATOM   1085 H5'' U   D  34      22.533  -6.733 -23.521  1.00  0.00           H
ATOM   1086  C4' U   D  34      24.330  -7.665 -22.881  1.00  0.00           C
ATOM   1087  H4' U   D  34      25.081  -8.187 -23.474  1.00  0.00           H
ATOM   1088  O4' U   D  34      24.896  -6.735 -21.985  1.00  0.00           O
ATOM   1089  C1' U   D  34      24.973  -7.318 -20.710  1.00  0.00           C
ATOM   1090  H1' U   D  34      26.031  -7.374 -20.456  1.00  0.00           H
ATOM   1091  N1  U   D  34      24.310  -6.499 -19.692  1.00  0.00           N
ATOM   1092  C6  U   D  34      22.915  -6.303 -19.726  1.00  0.00           C
ATOM   1093  H6  U   D  34      22.328  -6.949 -20.361  1.00  0.00           H
ATOM   1094  C5  U   D  34      22.340  -5.361 -18.890  1.00  0.00           C
ATOM   1095  H5  U   D  34      21.271  -5.213 -18.942  1.00  0.00           H
ATOM   1096  C4  U   D  34      23.141  -4.549 -18.032  1.00  0.00           C
ATOM   1097  O4  U   D  34      22.536  -3.848 -17.199  1.00  0.00           O
ATOM   1098  N3  U   D  34      24.519  -4.718 -18.170  1.00  0.00           N
ATOM   1099  H3  U   D  34      25.023  -4.386 -17.361  1.00  0.00           H
ATOM   1100  C2  U   D  34      25.127  -5.740 -18.898  1.00  0.00           C
ATOM   1101  O2  U   D  34      26.308  -5.975 -18.756  1.00  0.00           O
ATOM   1102  C3' U   D  34      23.559  -8.764 -22.095  1.00  0.00           C
ATOM   1103  H3' U   D  34      22.542  -8.417 -21.909  1.00  0.00           H
ATOM   1104  C2' U   D  34      24.334  -8.762 -20.788  1.00  0.00           C
ATOM   1105  H2' U   D  34      23.705  -8.866 -19.904  1.00  0.00           H
ATOM   1106  O2' U   D  34      25.454  -9.645 -20.764  1.00  0.00           O
ATOM   1107 HO2' U   D  34      25.022 -10.464 -21.015  1.00  0.00           H
ATOM   1108  O3' U   D  34      23.481 -10.069 -22.728  1.00  0.00           O
ATOM   1109  P   U   D  35      22.705 -11.262 -22.089  1.00  0.00           P
ATOM   1110  OP1 U   D  35      22.264 -12.144 -23.199  1.00  0.00           O
ATOM   1111  OP2 U   D  35      21.718 -10.718 -21.220  1.00  0.00           O
ATOM   1112  O5' U   D  35      23.834 -11.917 -21.177  1.00  0.00           O
ATOM   1113  C5' U   D  35      23.550 -12.831 -20.098  1.00  0.00           C
ATOM   1114  H5' U   D  35      22.822 -13.616 -20.299  1.00  0.00           H
ATOM   1115 H5'' U   D  35      23.256 -12.269 -19.212  1.00  0.00           H
ATOM   1116  C4' U   D  35      24.793 -13.570 -19.712  1.00  0.00           C
ATOM   1117  H4' U   D  35      24.648 -14.102 -18.772  1.00  0.00           H
ATOM   1118  O4' U   D  35      25.037 -14.584 -20.681  1.00  0.00           O
ATOM   1119  C1' U   D  35      26.427 -14.536 -21.094  1.00  0.00           C
ATOM   1120  H1' U   D  35      27.068 -15.076 -20.397  1.00  0.00           H
ATOM   1121  N1  U   D  35      26.834 -14.902 -22.459  1.00  0.00           N
ATOM   1122  C6  U   D  35      27.592 -16.013 -22.681  1.00  0.00           C
ATOM   1123  H6  U   D  35      27.864 -16.737 -21.927  1.00  0.00           H
ATOM   1124  C5  U   D  35      28.152 -16.296 -23.913  1.00  0.00           C
ATOM   1125  H5  U   D  35      28.744 -17.187 -24.063  1.00  0.00           H
ATOM   1126  C4  U   D  35      27.986 -15.390 -25.048  1.00  0.00           C
ATOM   1127  O4  U   D  35      28.540 -15.488 -26.125  1.00  0.00           O
ATOM   1128  N3  U   D  35      27.055 -14.370 -24.765  1.00  0.00           N
ATOM   1129  H3  U   D  35      26.740 -13.750 -25.498  1.00  0.00           H
ATOM   1130  C2  U   D  35      26.323 -14.170 -23.576  1.00  0.00           C
ATOM   1131  O2  U   D  35      25.397 -13.326 -23.481  1.00  0.00           O
ATOM   1132  C3' U   D  35      26.064 -12.777 -19.498  1.00  0.00           C
ATOM   1133  H3' U   D  35      25.946 -11.697 -19.589  1.00  0.00           H
ATOM   1134  C2' U   D  35      26.842 -13.062 -20.797  1.00  0.00           C
ATOM   1135  H2' U   D  35      26.560 -12.378 -21.598  1.00  0.00           H
ATOM   1136  O2' U   D  35      28.240 -13.099 -20.736  1.00  0.00           O
ATOM   1137 HO2' U   D  35      28.429 -12.399 -20.107  1.00  0.00           H
ATOM   1138  O3' U   D  35      26.712 -13.143 -18.324  1.00  0.00           O
ATOM   1139  P   A   D  36      27.564 -12.158 -17.467  1.00  0.00           P
ATOM   1140  OP1 A   D  36      28.397 -11.371 -18.425  1.00  0.00           O
ATOM   1141  OP2 A   D  36      28.266 -12.980 -16.544  1.00  0.00           O
ATOM   1142  O5' A   D  36      26.689 -11.081 -16.680  1.00  0.00           O
ATOM   1143  C5' A   D  36      25.703 -11.567 -15.728  1.00  0.00           C
ATOM   1144  H5' A   D  36      26.197 -12.219 -15.007  1.00  0.00           H
ATOM   1145 H5'' A   D  36      24.980 -12.236 -16.196  1.00  0.00           H
ATOM   1146  C4' A   D  36      24.840 -10.376 -15.153  1.00  0.00           C
ATOM   1147  H4' A   D  36      24.220 -10.639 -14.295  1.00  0.00           H
ATOM   1148  O4' A   D  36      25.801  -9.319 -14.851  1.00  0.00           O
ATOM   1149  C1' A   D  36      25.417  -8.114 -15.426  1.00  0.00           C
ATOM   1150  H1' A   D  36      24.763  -7.584 -14.734  1.00  0.00           H
ATOM   1151  N9  A   D  36      26.499  -7.142 -15.741  1.00  0.00           N
ATOM   1152  C8  A   D  36      27.669  -7.448 -16.381  1.00  0.00           C
ATOM   1153  H8  A   D  36      27.984  -8.462 -16.578  1.00  0.00           H
ATOM   1154  N7  A   D  36      28.512  -6.429 -16.520  1.00  0.00           N
ATOM   1155  C5  A   D  36      27.691  -5.399 -16.046  1.00  0.00           C
ATOM   1156  C6  A   D  36      27.871  -4.007 -15.954  1.00  0.00           C
ATOM   1157  N6  A   D  36      28.880  -3.264 -16.336  1.00  0.00           N
ATOM   1158  H61 A   D  36      28.766  -2.263 -16.271  1.00  0.00           H
ATOM   1159  H62 A   D  36      29.697  -3.687 -16.753  1.00  0.00           H
ATOM   1160  N1  A   D  36      26.925  -3.270 -15.458  1.00  0.00           N
ATOM   1161  C2  A   D  36      25.813  -3.835 -15.085  1.00  0.00           C
ATOM   1162  H2  A   D  36      25.075  -3.267 -14.538  1.00  0.00           H
ATOM   1163  N3  A   D  36      25.509  -5.083 -15.006  1.00  0.00           N
ATOM   1164  C4  A   D  36      26.502  -5.779 -15.625  1.00  0.00           C
ATOM   1165  C3' A   D  36      23.898  -9.865 -16.277  1.00  0.00           C
ATOM   1166  H3' A   D  36      23.954 -10.500 -17.161  1.00  0.00           H
ATOM   1167  C2' A   D  36      24.592  -8.492 -16.614  1.00  0.00           C
ATOM   1168  H2' A   D  36      25.247  -8.809 -17.426  1.00  0.00           H
ATOM   1169  O2' A   D  36      23.704  -7.491 -16.999  1.00  0.00           O
ATOM   1170 HO2' A   D  36      23.020  -7.970 -17.474  1.00  0.00           H
ATOM   1171  O3' A   D  36      22.572  -9.685 -15.789  1.00  0.00           O
ATOM   1172  P   G   D  37      21.299  -9.460 -16.830  1.00  0.00           P
ATOM   1173  OP1 G   D  37      20.601 -10.804 -17.070  1.00  0.00           O
ATOM   1174  OP2 G   D  37      21.754  -8.616 -17.999  1.00  0.00           O
ATOM   1175  O5' G   D  37      20.410  -8.560 -15.845  1.00  0.00           O
ATOM   1176  C5' G   D  37      20.814  -7.316 -15.385  1.00  0.00           C
ATOM   1177  H5' G   D  37      21.142  -6.766 -16.268  1.00  0.00           H
ATOM   1178 H5'' G   D  37      21.647  -7.491 -14.704  1.00  0.00           H
ATOM   1179  C4' G   D  37      19.773  -6.565 -14.582  1.00  0.00           C
ATOM   1180  H4' G   D  37      19.221  -7.223 -13.911  1.00  0.00           H
ATOM   1181  O4' G   D  37      20.420  -5.500 -13.796  1.00  0.00           O
ATOM   1182  C1' G   D  37      19.820  -4.308 -14.168  1.00  0.00           C
ATOM   1183  H1' G   D  37      18.970  -4.086 -13.523  1.00  0.00           H
ATOM   1184  N9  G   D  37      20.668  -3.130 -14.201  1.00  0.00           N
ATOM   1185  C8  G   D  37      22.013  -2.996 -14.507  1.00  0.00           C
ATOM   1186  H8  G   D  37      22.654  -3.781 -14.883  1.00  0.00           H
ATOM   1187  N7  G   D  37      22.497  -1.784 -14.364  1.00  0.00           N
ATOM   1188  C5  G   D  37      21.377  -1.105 -13.958  1.00  0.00           C
ATOM   1189  C6  G   D  37      21.174   0.329 -13.739  1.00  0.00           C
ATOM   1190  O6  G   D  37      22.011   1.235 -13.719  1.00  0.00           O
ATOM   1191  N1  G   D  37      19.866   0.664 -13.465  1.00  0.00           N
ATOM   1192  H1  G   D  37      19.686   1.646 -13.310  1.00  0.00           H
ATOM   1193  C2  G   D  37      18.916  -0.206 -13.384  1.00  0.00           C
ATOM   1194  N2  G   D  37      17.738   0.299 -13.290  1.00  0.00           N
ATOM   1195  H21 G   D  37      17.572   1.295 -13.312  1.00  0.00           H
ATOM   1196  H22 G   D  37      16.911  -0.281 -13.291  1.00  0.00           H
ATOM   1197  N3  G   D  37      18.991  -1.495 -13.698  1.00  0.00           N
ATOM   1198  C4  G   D  37      20.271  -1.860 -13.936  1.00  0.00           C
ATOM   1199  C3' G   D  37      18.748  -5.889 -15.490  1.00  0.00           C
ATOM   1200  H3' G   D  37      18.914  -6.351 -16.463  1.00  0.00           H
ATOM   1201  C2' G   D  37      19.271  -4.538 -15.647  1.00  0.00           C
ATOM   1202  H2' G   D  37      20.079  -4.527 -16.379  1.00  0.00           H
ATOM   1203  O2' G   D  37      18.339  -3.611 -16.084  1.00  0.00           O
ATOM   1204 HO2' G   D  37      17.511  -3.888 -15.685  1.00  0.00           H
ATOM   1205  O3' G   D  37      17.507  -6.118 -14.879  1.00  0.00           O
ATOM   1206  P   G   D  38      16.223  -6.151 -15.630  1.00  0.00           P
ATOM   1207  OP1 G   D  38      15.214  -6.767 -14.778  1.00  0.00           O
ATOM   1208  OP2 G   D  38      16.480  -6.715 -16.992  1.00  0.00           O
ATOM   1209  O5' G   D  38      15.801  -4.591 -15.867  1.00  0.00           O
ATOM   1210  C5' G   D  38      15.068  -3.939 -14.850  1.00  0.00           C
ATOM   1211  H5' G   D  38      15.620  -4.122 -13.928  1.00  0.00           H
ATOM   1212 H5'' G   D  38      14.135  -4.494 -14.744  1.00  0.00           H
ATOM   1213  C4' G   D  38      14.758  -2.464 -15.072  1.00  0.00           C
ATOM   1214  H4' G   D  38      14.038  -2.024 -14.382  1.00  0.00           H
ATOM   1215  O4' G   D  38      15.883  -1.590 -15.057  1.00  0.00           O
ATOM   1216  C1' G   D  38      15.521  -0.402 -15.767  1.00  0.00           C
ATOM   1217  H1' G   D  38      15.076   0.323 -15.085  1.00  0.00           H
ATOM   1218  N9  G   D  38      16.692   0.271 -16.284  1.00  0.00           N
ATOM   1219  C8  G   D  38      17.928  -0.229 -16.584  1.00  0.00           C
ATOM   1220  H8  G   D  38      18.181  -1.278 -16.623  1.00  0.00           H
ATOM   1221  N7  G   D  38      18.811   0.670 -16.836  1.00  0.00           N
ATOM   1222  C5  G   D  38      18.220   1.876 -16.521  1.00  0.00           C
ATOM   1223  C6  G   D  38      18.713   3.184 -16.475  1.00  0.00           C
ATOM   1224  O6  G   D  38      19.851   3.572 -16.766  1.00  0.00           O
ATOM   1225  N1  G   D  38      17.794   4.125 -16.133  1.00  0.00           N
ATOM   1226  H1  G   D  38      18.084   5.092 -16.100  1.00  0.00           H
ATOM   1227  C2  G   D  38      16.453   3.855 -16.023  1.00  0.00           C
ATOM   1228  N2  G   D  38      15.758   4.975 -16.207  1.00  0.00           N
ATOM   1229  H21 G   D  38      16.177   5.881 -16.363  1.00  0.00           H
ATOM   1230  H22 G   D  38      14.754   4.867 -16.201  1.00  0.00           H
ATOM   1231  N3  G   D  38      15.899   2.681 -16.112  1.00  0.00           N
ATOM   1232  C4  G   D  38      16.833   1.670 -16.351  1.00  0.00           C
ATOM   1233  C3' G   D  38      14.113  -2.293 -16.404  1.00  0.00           C
ATOM   1234  H3' G   D  38      14.690  -2.984 -17.019  1.00  0.00           H
ATOM   1235  C2' G   D  38      14.454  -0.798 -16.818  1.00  0.00           C
ATOM   1236  H2' G   D  38      14.904  -0.638 -17.798  1.00  0.00           H
ATOM   1237  O2' G   D  38      13.404   0.049 -16.603  1.00  0.00           O
ATOM   1238 HO2' G   D  38      12.731  -0.179 -17.248  1.00  0.00           H
ATOM   1239  O3' G   D  38      12.817  -2.704 -16.491  1.00  0.00           O
ATOM   1240  P   G   D  39      12.275  -2.879 -17.979  1.00  0.00           P
ATOM   1241  OP1 G   D  39      10.976  -3.580 -17.842  1.00  0.00           O
ATOM   1242  OP2 G   D  39      13.284  -3.482 -18.850  1.00  0.00           O
ATOM   1243  O5' G   D  39      12.032  -1.441 -18.596  1.00  0.00           O
ATOM   1244  C5' G   D  39      10.709  -0.949 -18.694  1.00  0.00           C
ATOM   1245  H5' G   D  39      10.220  -0.841 -17.725  1.00  0.00           H
ATOM   1246 H5'' G   D  39      10.147  -1.681 -19.274  1.00  0.00           H
ATOM   1247  C4' G   D  39      10.726   0.433 -19.427  1.00  0.00           C
ATOM   1248  H4' G   D  39       9.802   0.994 -19.571  1.00  0.00           H
ATOM   1249  O4' G   D  39      11.620   1.267 -18.798  1.00  0.00           O
ATOM   1250  C1' G   D  39      12.037   2.237 -19.754  1.00  0.00           C
ATOM   1251  H1' G   D  39      11.558   3.194 -19.547  1.00  0.00           H
ATOM   1252  N9  G   D  39      13.550   2.383 -19.596  1.00  0.00           N
ATOM   1253  C8  G   D  39      14.532   1.496 -19.919  1.00  0.00           C
ATOM   1254  H8  G   D  39      14.302   0.457 -20.103  1.00  0.00           H
ATOM   1255  N7  G   D  39      15.755   1.905 -19.726  1.00  0.00           N
ATOM   1256  C5  G   D  39      15.590   3.276 -19.499  1.00  0.00           C
ATOM   1257  C6  G   D  39      16.493   4.338 -19.353  1.00  0.00           C
ATOM   1258  O6  G   D  39      17.722   4.382 -19.362  1.00  0.00           O
ATOM   1259  N1  G   D  39      15.879   5.585 -19.513  1.00  0.00           N
ATOM   1260  H1  G   D  39      16.482   6.392 -19.581  1.00  0.00           H
ATOM   1261  C2  G   D  39      14.538   5.727 -19.496  1.00  0.00           C
ATOM   1262  N2  G   D  39      14.089   6.939 -19.716  1.00  0.00           N
ATOM   1263  H21 G   D  39      14.697   7.720 -19.516  1.00  0.00           H
ATOM   1264  H22 G   D  39      13.090   6.985 -19.860  1.00  0.00           H
ATOM   1265  N3  G   D  39      13.662   4.704 -19.538  1.00  0.00           N
ATOM   1266  C4  G   D  39      14.236   3.539 -19.516  1.00  0.00           C
ATOM   1267  C3' G   D  39      11.306   0.295 -20.864  1.00  0.00           C
ATOM   1268  H3' G   D  39      12.261  -0.212 -20.727  1.00  0.00           H
ATOM   1269  C2' G   D  39      11.603   1.732 -21.151  1.00  0.00           C
ATOM   1270  H2' G   D  39      12.348   1.781 -21.945  1.00  0.00           H
ATOM   1271  O2' G   D  39      10.360   2.364 -21.432  1.00  0.00           O
ATOM   1272 HO2' G   D  39       9.695   1.722 -21.172  1.00  0.00           H
ATOM   1273  O3' G   D  39      10.528  -0.506 -21.822  1.00  0.00           O
ATOM   1274  P   U   D  40      11.220  -1.285 -22.936  1.00  0.00           P
ATOM   1275  OP1 U   D  40      10.150  -2.093 -23.611  1.00  0.00           O
ATOM   1276  OP2 U   D  40      12.333  -2.019 -22.302  1.00  0.00           O
ATOM   1277  O5' U   D  40      11.685  -0.172 -23.993  1.00  0.00           O
ATOM   1278  C5' U   D  40      10.769   0.592 -24.758  1.00  0.00           C
ATOM   1279  H5' U   D  40      10.075   1.121 -24.105  1.00  0.00           H
ATOM   1280 H5'' U   D  40      10.116   0.010 -25.408  1.00  0.00           H
ATOM   1281  C4' U   D  40      11.563   1.527 -25.630  1.00  0.00           C
ATOM   1282  H4' U   D  40      10.744   1.918 -26.234  1.00  0.00           H
ATOM   1283  O4' U   D  40      12.268   2.544 -24.902  1.00  0.00           O
ATOM   1284  C1' U   D  40      13.561   2.679 -25.484  1.00  0.00           C
ATOM   1285  H1' U   D  40      13.515   3.388 -26.311  1.00  0.00           H
ATOM   1286  N1  U   D  40      14.653   3.172 -24.623  1.00  0.00           N
ATOM   1287  C6  U   D  40      15.307   2.391 -23.705  1.00  0.00           C
ATOM   1288  H6  U   D  40      15.015   1.385 -23.443  1.00  0.00           H
ATOM   1289  C5  U   D  40      16.328   2.970 -22.957  1.00  0.00           C
ATOM   1290  H5  U   D  40      16.805   2.410 -22.165  1.00  0.00           H
ATOM   1291  C4  U   D  40      16.854   4.249 -23.185  1.00  0.00           C
ATOM   1292  O4  U   D  40      17.800   4.823 -22.562  1.00  0.00           O
ATOM   1293  N3  U   D  40      16.254   4.902 -24.149  1.00  0.00           N
ATOM   1294  H3  U   D  40      16.266   5.900 -23.994  1.00  0.00           H
ATOM   1295  C2  U   D  40      15.176   4.447 -24.959  1.00  0.00           C
ATOM   1296  O2  U   D  40      14.654   5.226 -25.734  1.00  0.00           O
ATOM   1297  C3' U   D  40      12.539   0.919 -26.658  1.00  0.00           C
ATOM   1298  H3' U   D  40      12.508  -0.169 -26.597  1.00  0.00           H
ATOM   1299  C2' U   D  40      13.883   1.374 -26.119  1.00  0.00           C
ATOM   1300  H2' U   D  40      14.145   0.718 -25.289  1.00  0.00           H
ATOM   1301  O2' U   D  40      14.832   1.454 -27.162  1.00  0.00           O
ATOM   1302 HO2' U   D  40      15.459   0.755 -26.963  1.00  0.00           H
ATOM   1303  O3' U   D  40      12.237   1.412 -27.972  1.00  0.00           O
ATOM   1304 HO3' U   D  40      13.067   1.469 -28.451  1.00  0.00           H
TER    1305      U   D  40
ATOM   1306  N   GLN E  41      49.000 -14.016 -58.470  1.00  0.00           N
ATOM   1307  H1  GLN E  41      48.681 -13.831 -59.410  1.00  0.00           H
ATOM   1308  H2  GLN E  41      49.967 -14.282 -58.591  1.00  0.00           H
ATOM   1309  H3  GLN E  41      48.966 -13.099 -58.046  1.00  0.00           H
ATOM   1310  CA  GLN E  41      48.285 -15.034 -57.718  1.00  0.00           C
ATOM   1311  HA  GLN E  41      48.760 -15.952 -58.066  1.00  0.00           H
ATOM   1312  CB  GLN E  41      48.719 -14.904 -56.185  1.00  0.00           C
ATOM   1313  HB2 GLN E  41      49.763 -15.098 -55.940  1.00  0.00           H
ATOM   1314  HB3 GLN E  41      48.700 -13.862 -55.866  1.00  0.00           H
ATOM   1315  CG  GLN E  41      47.765 -15.671 -55.278  1.00  0.00           C
ATOM   1316  HG2 GLN E  41      48.005 -15.364 -54.260  1.00  0.00           H
ATOM   1317  HG3 GLN E  41      46.716 -15.410 -55.419  1.00  0.00           H
ATOM   1318  CD  GLN E  41      48.100 -17.121 -55.424  1.00  0.00           C
ATOM   1319  OE1 GLN E  41      49.184 -17.666 -55.190  1.00  0.00           O
ATOM   1320  NE2 GLN E  41      47.076 -17.921 -55.717  1.00  0.00           N
ATOM   1321 HE21 GLN E  41      47.263 -18.912 -55.665  1.00  0.00           H
ATOM   1322 HE22 GLN E  41      46.175 -17.526 -55.945  1.00  0.00           H
ATOM   1323  C   GLN E  41      46.754 -14.983 -57.960  1.00  0.00           C
ATOM   1324  O   GLN E  41      46.071 -14.106 -57.472  1.00  0.00           O
ATOM   1325  N   PRO E  42      46.294 -16.057 -58.631  1.00  0.00           N
ATOM   1326  CD  PRO E  42      47.020 -17.297 -59.106  1.00  0.00           C
ATOM   1327  HD2 PRO E  42      47.655 -17.632 -58.286  1.00  0.00           H
ATOM   1328  HD3 PRO E  42      47.606 -17.099 -60.003  1.00  0.00           H
ATOM   1329  CG  PRO E  42      46.036 -18.340 -59.449  1.00  0.00           C
ATOM   1330  HG2 PRO E  42      45.904 -19.015 -58.604  1.00  0.00           H
ATOM   1331  HG3 PRO E  42      46.262 -18.840 -60.391  1.00  0.00           H
ATOM   1332  CB  PRO E  42      44.778 -17.539 -59.683  1.00  0.00           C
ATOM   1333  HB2 PRO E  42      43.901 -18.121 -59.403  1.00  0.00           H
ATOM   1334  HB3 PRO E  42      44.697 -17.129 -60.690  1.00  0.00           H
ATOM   1335  CA  PRO E  42      44.860 -16.304 -58.806  1.00  0.00           C
ATOM   1336  HA  PRO E  42      44.408 -15.556 -59.458  1.00  0.00           H
ATOM   1337  C   PRO E  42      44.049 -16.339 -57.512  1.00  0.00           C
ATOM   1338  O   PRO E  42      44.550 -16.681 -56.503  1.00  0.00           O
ATOM   1339  N   CYS E  43      42.751 -16.186 -57.674  1.00  0.00           N
ATOM   1340  H   CYS E  43      42.327 -16.080 -58.584  1.00  0.00           H
ATOM   1341  CA  CYS E  43      41.745 -16.045 -56.566  1.00  0.00           C
ATOM   1342  HA  CYS E  43      42.213 -16.403 -55.648  1.00  0.00           H
ATOM   1343  CB  CYS E  43      41.383 -14.644 -56.342  1.00  0.00           C
ATOM   1344  HB2 CYS E  43      42.278 -14.022 -56.372  1.00  0.00           H
ATOM   1345  HB3 CYS E  43      40.825 -14.285 -57.206  1.00  0.00           H
ATOM   1346  SG  CYS E  43      40.525 -14.373 -54.709  1.00  0.00           S
ATOM   1347  HG  CYS E  43      39.318 -14.927 -54.861  1.00  0.00           H
ATOM   1348  C   CYS E  43      40.450 -16.958 -56.786  1.00  0.00           C
ATOM   1349  O   CYS E  43      39.943 -17.172 -57.895  1.00  0.00           O
ATOM   1350  N   TYR E  44      39.830 -17.278 -55.623  1.00  0.00           N
ATOM   1351  H   TYR E  44      40.255 -16.919 -54.780  1.00  0.00           H
ATOM   1352  CA  TYR E  44      38.476 -17.761 -55.596  1.00  0.00           C
ATOM   1353  HA  TYR E  44      38.093 -18.011 -56.585  1.00  0.00           H
ATOM   1354  CB  TYR E  44      38.426 -19.024 -54.743  1.00  0.00           C
ATOM   1355  HB2 TYR E  44      38.595 -18.706 -53.714  1.00  0.00           H
ATOM   1356  HB3 TYR E  44      37.388 -19.354 -54.757  1.00  0.00           H
ATOM   1357  CG  TYR E  44      39.306 -20.251 -54.904  1.00  0.00           C
ATOM   1358  CD1 TYR E  44      40.494 -20.430 -54.134  1.00  0.00           C
ATOM   1359  HD1 TYR E  44      40.814 -19.765 -53.345  1.00  0.00           H
ATOM   1360  CE1 TYR E  44      41.366 -21.509 -54.376  1.00  0.00           C
ATOM   1361  HE1 TYR E  44      42.274 -21.630 -53.804  1.00  0.00           H
ATOM   1362  CZ  TYR E  44      40.993 -22.517 -55.302  1.00  0.00           C
ATOM   1363  OH  TYR E  44      41.886 -23.481 -55.605  1.00  0.00           O
ATOM   1364  HH  TYR E  44      41.839 -23.676 -56.543  1.00  0.00           H
ATOM   1365  CE2 TYR E  44      39.805 -22.319 -56.060  1.00  0.00           C
ATOM   1366  HE2 TYR E  44      39.593 -23.097 -56.778  1.00  0.00           H
ATOM   1367  CD2 TYR E  44      39.035 -21.174 -55.902  1.00  0.00           C
ATOM   1368  HD2 TYR E  44      38.123 -21.075 -56.472  1.00  0.00           H
ATOM   1369  C   TYR E  44      37.510 -16.759 -54.980  1.00  0.00           C
ATOM   1370  O   TYR E  44      37.818 -15.934 -54.141  1.00  0.00           O
ATOM   1371  N   LEU E  45      36.312 -16.844 -55.559  1.00  0.00           N
ATOM   1372  H   LEU E  45      36.254 -17.524 -56.304  1.00  0.00           H
ATOM   1373  CA  LEU E  45      35.137 -16.150 -55.066  1.00  0.00           C
ATOM   1374  HA  LEU E  45      35.553 -15.769 -54.133  1.00  0.00           H
ATOM   1375  CB  LEU E  45      34.751 -15.044 -56.009  1.00  0.00           C
ATOM   1376  HB2 LEU E  45      35.684 -14.743 -56.485  1.00  0.00           H
ATOM   1377  HB3 LEU E  45      34.064 -15.442 -56.756  1.00  0.00           H
ATOM   1378  CG  LEU E  45      34.186 -13.848 -55.277  1.00  0.00           C
ATOM   1379  HG  LEU E  45      34.833 -13.470 -54.485  1.00  0.00           H
ATOM   1380  CD1 LEU E  45      33.979 -12.752 -56.310  1.00  0.00           C
ATOM   1381 HD11 LEU E  45      33.124 -13.039 -56.922  1.00  0.00           H
ATOM   1382 HD12 LEU E  45      33.662 -11.852 -55.782  1.00  0.00           H
ATOM   1383 HD13 LEU E  45      34.858 -12.611 -56.938  1.00  0.00           H
ATOM   1384  CD2 LEU E  45      32.867 -14.092 -54.672  1.00  0.00           C
ATOM   1385 HD21 LEU E  45      32.224 -14.436 -55.482  1.00  0.00           H
ATOM   1386 HD22 LEU E  45      32.975 -14.867 -53.913  1.00  0.00           H
ATOM   1387 HD23 LEU E  45      32.474 -13.214 -54.160  1.00  0.00           H
ATOM   1388  C   LEU E  45      34.052 -17.207 -54.827  1.00  0.00           C
ATOM   1389  O   LEU E  45      33.343 -17.654 -55.761  1.00  0.00           O
ATOM   1390  N   TYR E  46      33.916 -17.607 -53.544  1.00  0.00           N
ATOM   1391  H   TYR E  46      34.266 -17.073 -52.761  1.00  0.00           H
ATOM   1392  CA  TYR E  46      32.818 -18.543 -53.091  1.00  0.00           C
ATOM   1393  HA  TYR E  46      32.382 -19.118 -53.909  1.00  0.00           H
ATOM   1394  CB  TYR E  46      33.483 -19.498 -52.042  1.00  0.00           C
ATOM   1395  HB2 TYR E  46      33.836 -18.982 -51.149  1.00  0.00           H
ATOM   1396  HB3 TYR E  46      32.722 -20.116 -51.564  1.00  0.00           H
ATOM   1397  CG  TYR E  46      34.609 -20.459 -52.529  1.00  0.00           C
ATOM   1398  CD1 TYR E  46      35.962 -20.055 -52.182  1.00  0.00           C
ATOM   1399  HD1 TYR E  46      36.073 -19.128 -51.640  1.00  0.00           H
ATOM   1400  CE1 TYR E  46      36.991 -20.998 -52.392  1.00  0.00           C
ATOM   1401  HE1 TYR E  46      38.021 -20.714 -52.239  1.00  0.00           H
ATOM   1402  CZ  TYR E  46      36.741 -22.208 -53.030  1.00  0.00           C
ATOM   1403  OH  TYR E  46      37.738 -23.072 -53.379  1.00  0.00           O
ATOM   1404  HH  TYR E  46      37.437 -23.879 -53.803  1.00  0.00           H
ATOM   1405  CE2 TYR E  46      35.404 -22.600 -53.386  1.00  0.00           C
ATOM   1406  HE2 TYR E  46      35.167 -23.587 -53.755  1.00  0.00           H
ATOM   1407  CD2 TYR E  46      34.308 -21.714 -53.097  1.00  0.00           C
ATOM   1408  HD2 TYR E  46      33.286 -21.971 -53.335  1.00  0.00           H
ATOM   1409  C   TYR E  46      31.600 -17.778 -52.459  1.00  0.00           C
ATOM   1410  O   TYR E  46      31.737 -16.948 -51.557  1.00  0.00           O
ATOM   1411  N   VAL E  47      30.403 -17.994 -53.015  1.00  0.00           N
ATOM   1412  H   VAL E  47      30.317 -18.596 -53.821  1.00  0.00           H
ATOM   1413  CA  VAL E  47      29.123 -17.285 -52.707  1.00  0.00           C
ATOM   1414  HA  VAL E  47      29.271 -16.458 -52.012  1.00  0.00           H
ATOM   1415  CB  VAL E  47      28.575 -16.616 -54.024  1.00  0.00           C
ATOM   1416  HB  VAL E  47      28.365 -17.321 -54.829  1.00  0.00           H
ATOM   1417  CG1 VAL E  47      27.288 -15.870 -53.720  1.00  0.00           C
ATOM   1418 HG11 VAL E  47      26.468 -16.577 -53.598  1.00  0.00           H
ATOM   1419 HG12 VAL E  47      27.372 -15.369 -52.755  1.00  0.00           H
ATOM   1420 HG13 VAL E  47      26.926 -15.208 -54.507  1.00  0.00           H
ATOM   1421  CG2 VAL E  47      29.650 -15.633 -54.439  1.00  0.00           C
ATOM   1422 HG21 VAL E  47      30.460 -16.169 -54.935  1.00  0.00           H
ATOM   1423 HG22 VAL E  47      29.296 -14.985 -55.241  1.00  0.00           H
ATOM   1424 HG23 VAL E  47      30.102 -15.080 -53.616  1.00  0.00           H
ATOM   1425  C   VAL E  47      28.054 -18.169 -52.027  1.00  0.00           C
ATOM   1426  O   VAL E  47      27.820 -19.301 -52.469  1.00  0.00           O
ATOM   1427  N   ILE E  48      27.403 -17.557 -51.058  1.00  0.00           N
ATOM   1428  H   ILE E  48      27.476 -16.559 -50.922  1.00  0.00           H
ATOM   1429  CA  ILE E  48      26.384 -18.093 -50.150  1.00  0.00           C
ATOM   1430  HA  ILE E  48      26.741 -19.102 -49.943  1.00  0.00           H
ATOM   1431  CB  ILE E  48      26.292 -17.212 -48.902  1.00  0.00           C
ATOM   1432  HB  ILE E  48      26.389 -16.192 -49.275  1.00  0.00           H
ATOM   1433  CG2 ILE E  48      24.922 -17.350 -48.198  1.00  0.00           C
ATOM   1434 HG21 ILE E  48      24.068 -17.065 -48.812  1.00  0.00           H
ATOM   1435 HG22 ILE E  48      24.751 -18.353 -47.808  1.00  0.00           H
ATOM   1436 HG23 ILE E  48      24.858 -16.716 -47.314  1.00  0.00           H
ATOM   1437  CG1 ILE E  48      27.395 -17.493 -47.820  1.00  0.00           C
ATOM   1438 HG12 ILE E  48      27.146 -18.324 -47.161  1.00  0.00           H
ATOM   1439 HG13 ILE E  48      28.182 -17.858 -48.480  1.00  0.00           H
ATOM   1440  CD1 ILE E  48      27.828 -16.256 -47.114  1.00  0.00           C
ATOM   1441 HD11 ILE E  48      28.259 -15.577 -47.850  1.00  0.00           H
ATOM   1442 HD12 ILE E  48      27.048 -15.691 -46.602  1.00  0.00           H
ATOM   1443 HD13 ILE E  48      28.567 -16.525 -46.359  1.00  0.00           H
ATOM   1444  C   ILE E  48      25.043 -18.150 -50.905  1.00  0.00           C
ATOM   1445  O   ILE E  48      24.657 -17.152 -51.521  1.00  0.00           O
ATOM   1446  N   GLY E  49      24.363 -19.285 -50.839  1.00  0.00           N
ATOM   1447  H   GLY E  49      24.786 -20.045 -50.327  1.00  0.00           H
ATOM   1448  CA  GLY E  49      23.007 -19.450 -51.390  1.00  0.00           C
ATOM   1449  HA2 GLY E  49      22.786 -18.677 -52.127  1.00  0.00           H
ATOM   1450  HA3 GLY E  49      23.016 -20.394 -51.935  1.00  0.00           H
ATOM   1451  C   GLY E  49      22.023 -19.571 -50.197  1.00  0.00           C
ATOM   1452  O   GLY E  49      22.417 -20.067 -49.124  1.00  0.00           O
ATOM   1453  N   MET E  50      20.789 -19.079 -50.331  1.00  0.00           N
ATOM   1454  H   MET E  50      20.525 -18.638 -51.200  1.00  0.00           H
ATOM   1455  CA  MET E  50      19.790 -19.097 -49.294  1.00  0.00           C
ATOM   1456  HA  MET E  50      20.122 -19.982 -48.751  1.00  0.00           H
ATOM   1457  CB  MET E  50      19.849 -17.874 -48.366  1.00  0.00           C
ATOM   1458  HB2 MET E  50      19.443 -16.976 -48.831  1.00  0.00           H
ATOM   1459  HB3 MET E  50      19.206 -18.051 -47.503  1.00  0.00           H
ATOM   1460  CG  MET E  50      21.209 -17.319 -47.892  1.00  0.00           C
ATOM   1461  HG2 MET E  50      21.720 -18.131 -47.375  1.00  0.00           H
ATOM   1462  HG3 MET E  50      21.853 -17.150 -48.755  1.00  0.00           H
ATOM   1463  SD  MET E  50      21.338 -15.822 -46.845  1.00  0.00           S
ATOM   1464  CE  MET E  50      20.541 -16.249 -45.295  1.00  0.00           C
ATOM   1465  HE1 MET E  50      19.513 -16.555 -45.487  1.00  0.00           H
ATOM   1466  HE2 MET E  50      21.088 -17.000 -44.725  1.00  0.00           H
ATOM   1467  HE3 MET E  50      20.573 -15.333 -44.705  1.00  0.00           H
ATOM   1468  C   MET E  50      18.378 -19.393 -49.919  1.00  0.00           C
ATOM   1469  O   MET E  50      17.962 -18.673 -50.802  1.00  0.00           O
ATOM   1470  N   VAL E  51      17.564 -20.278 -49.332  1.00  0.00           N
ATOM   1471  H   VAL E  51      17.926 -20.776 -48.532  1.00  0.00           H
ATOM   1472  CA  VAL E  51      16.091 -20.287 -49.561  1.00  0.00           C
ATOM   1473  HA  VAL E  51      15.788 -19.257 -49.745  1.00  0.00           H
ATOM   1474  CB  VAL E  51      15.691 -21.212 -50.702  1.00  0.00           C
ATOM   1475  HB  VAL E  51      15.954 -20.646 -51.596  1.00  0.00           H
ATOM   1476  CG1 VAL E  51      16.331 -22.619 -50.735  1.00  0.00           C
ATOM   1477 HG11 VAL E  51      16.058 -23.283 -51.555  1.00  0.00           H
ATOM   1478 HG12 VAL E  51      17.413 -22.490 -50.734  1.00  0.00           H
ATOM   1479 HG13 VAL E  51      16.200 -23.032 -49.735  1.00  0.00           H
ATOM   1480  CG2 VAL E  51      14.170 -21.410 -50.881  1.00  0.00           C
ATOM   1481 HG21 VAL E  51      13.657 -20.482 -51.137  1.00  0.00           H
ATOM   1482 HG22 VAL E  51      14.045 -22.036 -51.765  1.00  0.00           H
ATOM   1483 HG23 VAL E  51      13.731 -21.781 -49.955  1.00  0.00           H
ATOM   1484  C   VAL E  51      15.422 -20.681 -48.292  1.00  0.00           C
ATOM   1485  O   VAL E  51      15.870 -21.533 -47.568  1.00  0.00           O
ATOM   1486  N   LEU E  52      14.300 -20.023 -48.018  1.00  0.00           N
ATOM   1487  H   LEU E  52      13.899 -19.581 -48.833  1.00  0.00           H
ATOM   1488  CA  LEU E  52      13.416 -20.264 -46.854  1.00  0.00           C
ATOM   1489  HA  LEU E  52      13.994 -20.398 -45.939  1.00  0.00           H
ATOM   1490  CB  LEU E  52      12.488 -19.083 -46.575  1.00  0.00           C
ATOM   1491  HB2 LEU E  52      13.123 -18.204 -46.470  1.00  0.00           H
ATOM   1492  HB3 LEU E  52      11.932 -18.806 -47.471  1.00  0.00           H
ATOM   1493  CG  LEU E  52      11.573 -19.001 -45.288  1.00  0.00           C
ATOM   1494  HG  LEU E  52      11.190 -19.985 -45.018  1.00  0.00           H
ATOM   1495  CD1 LEU E  52      12.315 -18.352 -44.129  1.00  0.00           C
ATOM   1496 HD11 LEU E  52      13.201 -18.945 -43.902  1.00  0.00           H
ATOM   1497 HD12 LEU E  52      12.593 -17.326 -44.372  1.00  0.00           H
ATOM   1498 HD13 LEU E  52      11.747 -18.352 -43.199  1.00  0.00           H
ATOM   1499  CD2 LEU E  52      10.309 -18.170 -45.571  1.00  0.00           C
ATOM   1500 HD21 LEU E  52       9.579 -18.238 -44.765  1.00  0.00           H
ATOM   1501 HD22 LEU E  52      10.568 -17.112 -45.589  1.00  0.00           H
ATOM   1502 HD23 LEU E  52       9.911 -18.471 -46.541  1.00  0.00           H
ATOM   1503  C   LEU E  52      12.499 -21.551 -47.060  1.00  0.00           C
ATOM   1504  O   LEU E  52      11.464 -21.532 -47.701  1.00  0.00           O
ATOM   1505  N   THR E  53      13.033 -22.732 -46.660  1.00  0.00           N
ATOM   1506  H   THR E  53      13.973 -22.670 -46.297  1.00  0.00           H
ATOM   1507  CA  THR E  53      12.453 -24.060 -46.893  1.00  0.00           C
ATOM   1508  HA  THR E  53      11.730 -24.089 -47.708  1.00  0.00           H
ATOM   1509  CB  THR E  53      13.530 -25.032 -47.197  1.00  0.00           C
ATOM   1510  HB  THR E  53      13.100 -26.032 -47.130  1.00  0.00           H
ATOM   1511  CG2 THR E  53      14.030 -24.761 -48.630  1.00  0.00           C
ATOM   1512 HG21 THR E  53      13.156 -24.517 -49.233  1.00  0.00           H
ATOM   1513 HG22 THR E  53      14.763 -23.954 -48.606  1.00  0.00           H
ATOM   1514 HG23 THR E  53      14.384 -25.713 -49.025  1.00  0.00           H
ATOM   1515  OG1 THR E  53      14.568 -24.993 -46.228  1.00  0.00           O
ATOM   1516  HG1 THR E  53      14.264 -25.415 -45.421  1.00  0.00           H
ATOM   1517  C   THR E  53      11.516 -24.666 -45.862  1.00  0.00           C
ATOM   1518  O   THR E  53      10.743 -25.533 -46.233  1.00  0.00           O
ATOM   1519  N   THR E  54      11.424 -24.158 -44.652  1.00  0.00           N
ATOM   1520  H   THR E  54      12.025 -23.396 -44.371  1.00  0.00           H
ATOM   1521  CA  THR E  54      10.363 -24.519 -43.729  1.00  0.00           C
ATOM   1522  HA  THR E  54       9.460 -24.772 -44.285  1.00  0.00           H
ATOM   1523  CB  THR E  54      10.629 -25.679 -42.767  1.00  0.00           C
ATOM   1524  HB  THR E  54      11.276 -25.269 -41.991  1.00  0.00           H
ATOM   1525  CG2 THR E  54       9.369 -26.200 -42.122  1.00  0.00           C
ATOM   1526 HG21 THR E  54       8.862 -25.373 -41.626  1.00  0.00           H
ATOM   1527 HG22 THR E  54       8.712 -26.673 -42.852  1.00  0.00           H
ATOM   1528 HG23 THR E  54       9.649 -26.954 -41.386  1.00  0.00           H
ATOM   1529  OG1 THR E  54      11.357 -26.720 -43.428  1.00  0.00           O
ATOM   1530  HG1 THR E  54      12.285 -26.478 -43.374  1.00  0.00           H
ATOM   1531  C   THR E  54       9.810 -23.299 -43.091  1.00  0.00           C
ATOM   1532  O   THR E  54      10.265 -22.958 -41.982  1.00  0.00           O
ATOM   1533  N   PRO E  55       8.877 -22.529 -43.656  1.00  0.00           N
ATOM   1534  CD  PRO E  55       8.337 -22.739 -45.050  1.00  0.00           C
ATOM   1535  HD2 PRO E  55       7.433 -23.347 -45.024  1.00  0.00           H
ATOM   1536  HD3 PRO E  55       9.094 -23.210 -45.677  1.00  0.00           H
ATOM   1537  CG  PRO E  55       7.983 -21.363 -45.513  1.00  0.00           C
ATOM   1538  HG2 PRO E  55       7.266 -21.241 -46.325  1.00  0.00           H
ATOM   1539  HG3 PRO E  55       8.827 -20.769 -45.863  1.00  0.00           H
ATOM   1540  CB  PRO E  55       7.489 -20.734 -44.245  1.00  0.00           C
ATOM   1541  HB2 PRO E  55       6.450 -21.030 -44.096  1.00  0.00           H
ATOM   1542  HB3 PRO E  55       7.493 -19.649 -44.352  1.00  0.00           H
ATOM   1543  CA  PRO E  55       8.438 -21.251 -43.159  1.00  0.00           C
ATOM   1544  HA  PRO E  55       9.365 -20.702 -42.991  1.00  0.00           H
ATOM   1545  C   PRO E  55       7.790 -21.362 -41.824  1.00  0.00           C
ATOM   1546  O   PRO E  55       7.378 -22.458 -41.449  1.00  0.00           O
ATOM   1547  N   LEU E  56       7.757 -20.226 -41.097  1.00  0.00           N
ATOM   1548  H   LEU E  56       8.236 -19.403 -41.433  1.00  0.00           H
ATOM   1549  CA  LEU E  56       7.337 -20.294 -39.618  1.00  0.00           C
ATOM   1550  HA  LEU E  56       6.643 -21.123 -39.481  1.00  0.00           H
ATOM   1551  CB  LEU E  56       8.457 -20.626 -38.693  1.00  0.00           C
ATOM   1552  HB2 LEU E  56       9.000 -21.454 -39.150  1.00  0.00           H
ATOM   1553  HB3 LEU E  56       9.026 -19.697 -38.730  1.00  0.00           H
ATOM   1554  CG  LEU E  56       8.141 -20.935 -37.180  1.00  0.00           C
ATOM   1555  HG  LEU E  56       7.705 -20.057 -36.703  1.00  0.00           H
ATOM   1556  CD1 LEU E  56       7.194 -22.026 -37.113  1.00  0.00           C
ATOM   1557 HD11 LEU E  56       7.524 -22.876 -37.710  1.00  0.00           H
ATOM   1558 HD12 LEU E  56       7.014 -22.266 -36.065  1.00  0.00           H
ATOM   1559 HD13 LEU E  56       6.268 -21.669 -37.563  1.00  0.00           H
ATOM   1560  CD2 LEU E  56       9.488 -21.363 -36.529  1.00  0.00           C
ATOM   1561 HD21 LEU E  56       9.941 -22.190 -37.076  1.00  0.00           H
ATOM   1562 HD22 LEU E  56      10.239 -20.576 -36.470  1.00  0.00           H
ATOM   1563 HD23 LEU E  56       9.298 -21.629 -35.489  1.00  0.00           H
ATOM   1564  C   LEU E  56       6.587 -19.043 -39.176  1.00  0.00           C
ATOM   1565  O   LEU E  56       7.175 -18.128 -38.557  1.00  0.00           O
ATOM   1566  N   PRO E  57       5.248 -18.850 -39.473  1.00  0.00           N
ATOM   1567  CD  PRO E  57       4.458 -19.598 -40.428  1.00  0.00           C
ATOM   1568  HD2 PRO E  57       3.936 -20.510 -40.139  1.00  0.00           H
ATOM   1569  HD3 PRO E  57       5.010 -19.874 -41.326  1.00  0.00           H
ATOM   1570  CG  PRO E  57       3.422 -18.603 -40.856  1.00  0.00           C
ATOM   1571  HG2 PRO E  57       2.568 -18.964 -41.429  1.00  0.00           H
ATOM   1572  HG3 PRO E  57       3.816 -17.840 -41.527  1.00  0.00           H
ATOM   1573  CB  PRO E  57       2.998 -17.954 -39.583  1.00  0.00           C
ATOM   1574  HB2 PRO E  57       2.581 -18.710 -38.918  1.00  0.00           H
ATOM   1575  HB3 PRO E  57       2.316 -17.110 -39.682  1.00  0.00           H
ATOM   1576  CA  PRO E  57       4.482 -17.686 -39.072  1.00  0.00           C
ATOM   1577  HA  PRO E  57       4.974 -16.869 -39.600  1.00  0.00           H
ATOM   1578  C   PRO E  57       4.493 -17.436 -37.609  1.00  0.00           C
ATOM   1579  O   PRO E  57       4.038 -18.222 -36.785  1.00  0.00           O
ATOM   1580  N   ASP E  58       5.014 -16.279 -37.189  1.00  0.00           N
ATOM   1581  H   ASP E  58       5.439 -15.714 -37.911  1.00  0.00           H
ATOM   1582  CA  ASP E  58       4.835 -15.501 -35.889  1.00  0.00           C
ATOM   1583  HA  ASP E  58       5.306 -14.524 -35.999  1.00  0.00           H
ATOM   1584  CB  ASP E  58       3.366 -15.090 -35.733  1.00  0.00           C
ATOM   1585  HB2 ASP E  58       2.850 -16.018 -35.484  1.00  0.00           H
ATOM   1586  HB3 ASP E  58       3.243 -14.315 -34.977  1.00  0.00           H
ATOM   1587  CG  ASP E  58       2.760 -14.540 -37.023  1.00  0.00           C
ATOM   1588  OD1 ASP E  58       3.465 -13.748 -37.657  1.00  0.00           O
ATOM   1589  OD2 ASP E  58       1.592 -14.857 -37.370  1.00  0.00           O
ATOM   1590  C   ASP E  58       5.345 -16.172 -34.617  1.00  0.00           C
ATOM   1591  O   ASP E  58       5.368 -15.559 -33.583  1.00  0.00           O
ATOM   1592  N   GLU E  59       5.768 -17.423 -34.672  1.00  0.00           N
ATOM   1593  H   GLU E  59       5.552 -17.877 -35.549  1.00  0.00           H
ATOM   1594  CA  GLU E  59       6.173 -18.274 -33.487  1.00  0.00           C
ATOM   1595  HA  GLU E  59       5.339 -18.162 -32.794  1.00  0.00           H
ATOM   1596  CB  GLU E  59       6.472 -19.739 -33.841  1.00  0.00           C
ATOM   1597  HB2 GLU E  59       5.628 -20.053 -34.455  1.00  0.00           H
ATOM   1598  HB3 GLU E  59       7.375 -19.879 -34.436  1.00  0.00           H
ATOM   1599  CG  GLU E  59       6.506 -20.465 -32.528  1.00  0.00           C
ATOM   1600  HG2 GLU E  59       7.338 -20.135 -31.906  1.00  0.00           H
ATOM   1601  HG3 GLU E  59       5.639 -20.123 -31.963  1.00  0.00           H
ATOM   1602  CD  GLU E  59       6.701 -21.964 -32.462  1.00  0.00           C
ATOM   1603  OE1 GLU E  59       7.438 -22.480 -31.589  1.00  0.00           O
ATOM   1604  OE2 GLU E  59       6.166 -22.690 -33.288  1.00  0.00           O
ATOM   1605  C   GLU E  59       7.337 -17.584 -32.822  1.00  0.00           C
ATOM   1606  O   GLU E  59       7.195 -17.329 -31.607  1.00  0.00           O
ATOM   1607  N   LEU E  60       8.448 -17.256 -33.548  1.00  0.00           N
ATOM   1608  H   LEU E  60       8.441 -17.439 -34.541  1.00  0.00           H
ATOM   1609  CA  LEU E  60       9.589 -16.589 -32.989  1.00  0.00           C
ATOM   1610  HA  LEU E  60       9.623 -16.904 -31.946  1.00  0.00           H
ATOM   1611  CB  LEU E  60      10.807 -17.192 -33.664  1.00  0.00           C
ATOM   1612  HB2 LEU E  60      10.901 -16.668 -34.615  1.00  0.00           H
ATOM   1613  HB3 LEU E  60      11.685 -16.809 -33.144  1.00  0.00           H
ATOM   1614  CG  LEU E  60      10.858 -18.688 -33.814  1.00  0.00           C
ATOM   1615  HG  LEU E  60       9.975 -19.043 -34.346  1.00  0.00           H
ATOM   1616  CD1 LEU E  60      11.990 -19.011 -34.738  1.00  0.00           C
ATOM   1617 HD11 LEU E  60      12.041 -18.502 -35.700  1.00  0.00           H
ATOM   1618 HD12 LEU E  60      12.965 -18.809 -34.294  1.00  0.00           H
ATOM   1619 HD13 LEU E  60      12.005 -20.083 -34.934  1.00  0.00           H
ATOM   1620  CD2 LEU E  60      11.004 -19.416 -32.509  1.00  0.00           C
ATOM   1621 HD21 LEU E  60      11.207 -20.487 -32.523  1.00  0.00           H
ATOM   1622 HD22 LEU E  60      11.839 -18.959 -31.977  1.00  0.00           H
ATOM   1623 HD23 LEU E  60      10.049 -19.166 -32.048  1.00  0.00           H
ATOM   1624  C   LEU E  60       9.473 -15.046 -32.967  1.00  0.00           C
ATOM   1625  O   LEU E  60      10.203 -14.404 -32.187  1.00  0.00           O
ATOM   1626  N   ASN E  61       8.520 -14.390 -33.652  1.00  0.00           N
ATOM   1627  H   ASN E  61       7.865 -14.920 -34.209  1.00  0.00           H
ATOM   1628  CA  ASN E  61       8.339 -12.946 -33.575  1.00  0.00           C
ATOM   1629  HA  ASN E  61       9.304 -12.533 -33.280  1.00  0.00           H
ATOM   1630  CB  ASN E  61       7.875 -12.465 -34.967  1.00  0.00           C
ATOM   1631  HB2 ASN E  61       8.476 -12.923 -35.753  1.00  0.00           H
ATOM   1632  HB3 ASN E  61       6.805 -12.644 -35.067  1.00  0.00           H
ATOM   1633  CG  ASN E  61       8.228 -11.013 -35.190  1.00  0.00           C
ATOM   1634  OD1 ASN E  61       9.339 -10.624 -35.494  1.00  0.00           O
ATOM   1635  ND2 ASN E  61       7.353 -10.087 -34.958  1.00  0.00           N
ATOM   1636 HD21 ASN E  61       7.616  -9.113 -34.909  1.00  0.00           H
ATOM   1637 HD22 ASN E  61       6.385 -10.343 -34.825  1.00  0.00           H
ATOM   1638  C   ASN E  61       7.386 -12.436 -32.472  1.00  0.00           C
ATOM   1639  O   ASN E  61       6.337 -12.977 -32.229  1.00  0.00           O
ATOM   1640  N   PHE E  62       7.662 -11.333 -31.794  1.00  0.00           N
ATOM   1641  H   PHE E  62       8.438 -10.740 -32.054  1.00  0.00           H
ATOM   1642  CA  PHE E  62       6.859 -10.729 -30.671  1.00  0.00           C
ATOM   1643  HA  PHE E  62       6.703 -11.563 -29.987  1.00  0.00           H
ATOM   1644  CB  PHE E  62       7.756  -9.785 -29.864  1.00  0.00           C
ATOM   1645  HB2 PHE E  62       8.576 -10.407 -29.504  1.00  0.00           H
ATOM   1646  HB3 PHE E  62       8.101  -8.961 -30.487  1.00  0.00           H
ATOM   1647  CG  PHE E  62       7.020  -9.053 -28.707  1.00  0.00           C
ATOM   1648  CD1 PHE E  62       6.187  -7.990 -29.002  1.00  0.00           C
ATOM   1649  HD1 PHE E  62       6.068  -7.665 -30.025  1.00  0.00           H
ATOM   1650  CE1 PHE E  62       5.575  -7.303 -27.986  1.00  0.00           C
ATOM   1651  HE1 PHE E  62       5.030  -6.384 -28.147  1.00  0.00           H
ATOM   1652  CZ  PHE E  62       5.600  -7.682 -26.650  1.00  0.00           C
ATOM   1653  HZ  PHE E  62       5.127  -7.122 -25.857  1.00  0.00           H
ATOM   1654  CE2 PHE E  62       6.337  -8.846 -26.328  1.00  0.00           C
ATOM   1655  HE2 PHE E  62       6.476  -9.168 -25.306  1.00  0.00           H
ATOM   1656  CD2 PHE E  62       7.053  -9.504 -27.375  1.00  0.00           C
ATOM   1657  HD2 PHE E  62       7.581 -10.410 -27.115  1.00  0.00           H
ATOM   1658  C   PHE E  62       5.456 -10.247 -31.048  1.00  0.00           C
ATOM   1659  O   PHE E  62       4.505 -10.494 -30.279  1.00  0.00           O
ATOM   1660  N   ARG E  63       5.263  -9.658 -32.213  1.00  0.00           N
ATOM   1661  H   ARG E  63       6.072  -9.615 -32.817  1.00  0.00           H
ATOM   1662  CA  ARG E  63       3.980  -9.313 -32.814  1.00  0.00           C
ATOM   1663  HA  ARG E  63       3.144  -9.402 -32.120  1.00  0.00           H
ATOM   1664  CB  ARG E  63       4.056  -7.793 -33.108  1.00  0.00           C
ATOM   1665  HB2 ARG E  63       4.470  -7.254 -32.256  1.00  0.00           H
ATOM   1666  HB3 ARG E  63       4.687  -7.625 -33.981  1.00  0.00           H
ATOM   1667  CG  ARG E  63       2.692  -7.211 -33.425  1.00  0.00           C
ATOM   1668  HG2 ARG E  63       2.250  -7.698 -34.293  1.00  0.00           H
ATOM   1669  HG3 ARG E  63       2.031  -7.331 -32.566  1.00  0.00           H
ATOM   1670  CD  ARG E  63       2.902  -5.728 -33.771  1.00  0.00           C
ATOM   1671  HD2 ARG E  63       1.926  -5.242 -33.769  1.00  0.00           H
ATOM   1672  HD3 ARG E  63       3.608  -5.386 -33.015  1.00  0.00           H
ATOM   1673  NE  ARG E  63       3.484  -5.568 -35.118  1.00  0.00           N
ATOM   1674  HE  ARG E  63       4.494  -5.562 -35.112  1.00  0.00           H
ATOM   1675  CZ  ARG E  63       2.980  -5.274 -36.281  1.00  0.00           C
ATOM   1676  NH1 ARG E  63       1.740  -5.200 -36.515  1.00  0.00           N
ATOM   1677 HH11 ARG E  63       1.186  -5.582 -35.762  1.00  0.00           H
ATOM   1678 HH12 ARG E  63       1.373  -5.099 -37.450  1.00  0.00           H
ATOM   1679  NH2 ARG E  63       3.685  -5.061 -37.376  1.00  0.00           N
ATOM   1680 HH21 ARG E  63       4.691  -5.080 -37.295  1.00  0.00           H
ATOM   1681 HH22 ARG E  63       3.269  -4.844 -38.270  1.00  0.00           H
ATOM   1682  C   ARG E  63       3.742 -10.112 -34.100  1.00  0.00           C
ATOM   1683  O   ARG E  63       4.699 -10.626 -34.691  1.00  0.00           O
ATOM   1684  N   ARG E  64       2.540 -10.382 -34.518  1.00  0.00           N
ATOM   1685  H   ARG E  64       1.727 -10.246 -33.934  1.00  0.00           H
ATOM   1686  CA  ARG E  64       2.278 -11.020 -35.814  1.00  0.00           C
ATOM   1687  HA  ARG E  64       2.872 -11.931 -35.880  1.00  0.00           H
ATOM   1688  CB  ARG E  64       0.856 -11.316 -36.043  1.00  0.00           C
ATOM   1689  HB2 ARG E  64       0.209 -10.439 -36.063  1.00  0.00           H
ATOM   1690  HB3 ARG E  64       0.721 -11.817 -37.001  1.00  0.00           H
ATOM   1691  CG  ARG E  64       0.402 -12.422 -35.076  1.00  0.00           C
ATOM   1692  HG2 ARG E  64       1.176 -13.105 -34.728  1.00  0.00           H
ATOM   1693  HG3 ARG E  64       0.039 -11.922 -34.178  1.00  0.00           H
ATOM   1694  CD  ARG E  64      -0.768 -13.295 -35.686  1.00  0.00           C
ATOM   1695  HD2 ARG E  64      -1.585 -12.597 -35.868  1.00  0.00           H
ATOM   1696  HD3 ARG E  64      -0.501 -13.806 -36.610  1.00  0.00           H
ATOM   1697  NE  ARG E  64      -1.192 -14.300 -34.719  1.00  0.00           N
ATOM   1698  HE  ARG E  64      -2.027 -14.092 -34.191  1.00  0.00           H
ATOM   1699  CZ  ARG E  64      -0.812 -15.564 -34.505  1.00  0.00           C
ATOM   1700  NH1 ARG E  64       0.184 -16.122 -35.166  1.00  0.00           N
ATOM   1701 HH11 ARG E  64       0.683 -15.747 -35.960  1.00  0.00           H
ATOM   1702 HH12 ARG E  64       0.309 -17.091 -34.909  1.00  0.00           H
ATOM   1703  NH2 ARG E  64      -1.340 -16.355 -33.591  1.00  0.00           N
ATOM   1704 HH21 ARG E  64      -2.116 -15.916 -33.116  1.00  0.00           H
ATOM   1705 HH22 ARG E  64      -1.206 -17.355 -33.569  1.00  0.00           H
ATOM   1706  C   ARG E  64       2.882 -10.170 -36.975  1.00  0.00           C
ATOM   1707  O   ARG E  64       2.708  -8.969 -36.861  1.00  0.00           O
ATOM   1708  N   ARG E  65       3.473 -10.794 -38.006  1.00  0.00           N
ATOM   1709  H   ARG E  65       3.443 -11.795 -38.137  1.00  0.00           H
ATOM   1710  CA  ARG E  65       4.000 -10.065 -39.138  1.00  0.00           C
ATOM   1711  HA  ARG E  65       3.424  -9.141 -39.175  1.00  0.00           H
ATOM   1712  CB  ARG E  65       5.534  -9.556 -39.117  1.00  0.00           C
ATOM   1713  HB2 ARG E  65       6.337 -10.284 -39.010  1.00  0.00           H
ATOM   1714  HB3 ARG E  65       5.785  -9.246 -40.132  1.00  0.00           H
ATOM   1715  CG  ARG E  65       5.846  -8.488 -38.188  1.00  0.00           C
ATOM   1716  HG2 ARG E  65       5.281  -7.606 -38.488  1.00  0.00           H
ATOM   1717  HG3 ARG E  65       5.532  -8.860 -37.213  1.00  0.00           H
ATOM   1718  CD  ARG E  65       7.341  -8.190 -38.055  1.00  0.00           C
ATOM   1719  HD2 ARG E  65       7.833  -9.146 -37.877  1.00  0.00           H
ATOM   1720  HD3 ARG E  65       7.738  -7.809 -38.996  1.00  0.00           H
ATOM   1721  NE  ARG E  65       7.688  -7.240 -36.883  1.00  0.00           N
ATOM   1722  HE  ARG E  65       7.051  -6.483 -36.684  1.00  0.00           H
ATOM   1723  CZ  ARG E  65       8.908  -7.068 -36.330  1.00  0.00           C
ATOM   1724  NH1 ARG E  65       9.866  -7.929 -36.466  1.00  0.00           N
ATOM   1725 HH11 ARG E  65       9.831  -8.730 -37.081  1.00  0.00           H
ATOM   1726 HH12 ARG E  65      10.789  -7.650 -36.167  1.00  0.00           H
ATOM   1727  NH2 ARG E  65       9.152  -6.185 -35.480  1.00  0.00           N
ATOM   1728 HH21 ARG E  65       8.548  -5.387 -35.341  1.00  0.00           H
ATOM   1729 HH22 ARG E  65       9.997  -6.274 -34.934  1.00  0.00           H
ATOM   1730  C   ARG E  65       3.692 -10.834 -40.466  1.00  0.00           C
ATOM   1731  O   ARG E  65       3.132 -11.921 -40.373  1.00  0.00           O
ATOM   1732  N   LYS E  66       4.051 -10.287 -41.621  1.00  0.00           N
ATOM   1733  H   LYS E  66       4.272  -9.302 -41.618  1.00  0.00           H
ATOM   1734  CA  LYS E  66       4.376 -11.092 -42.806  1.00  0.00           C
ATOM   1735  HA  LYS E  66       3.493 -11.705 -42.985  1.00  0.00           H
ATOM   1736  CB  LYS E  66       4.667 -10.212 -44.060  1.00  0.00           C
ATOM   1737  HB2 LYS E  66       4.972 -10.983 -44.768  1.00  0.00           H
ATOM   1738  HB3 LYS E  66       3.778  -9.743 -44.481  1.00  0.00           H
ATOM   1739  CG  LYS E  66       5.849  -9.192 -43.799  1.00  0.00           C
ATOM   1740  HG2 LYS E  66       5.659  -8.487 -42.990  1.00  0.00           H
ATOM   1741  HG3 LYS E  66       6.694  -9.756 -43.405  1.00  0.00           H
ATOM   1742  CD  LYS E  66       6.165  -8.306 -45.040  1.00  0.00           C
ATOM   1743  HD2 LYS E  66       6.939  -7.566 -44.834  1.00  0.00           H
ATOM   1744  HD3 LYS E  66       6.618  -8.888 -45.843  1.00  0.00           H
ATOM   1745  CE  LYS E  66       4.896  -7.616 -45.625  1.00  0.00           C
ATOM   1746  HE2 LYS E  66       4.280  -8.429 -46.011  1.00  0.00           H
ATOM   1747  HE3 LYS E  66       4.355  -7.219 -44.766  1.00  0.00           H
ATOM   1748  NZ  LYS E  66       5.140  -6.765 -46.773  1.00  0.00           N
ATOM   1749  HZ1 LYS E  66       5.511  -7.183 -47.614  1.00  0.00           H
ATOM   1750  HZ2 LYS E  66       4.342  -6.271 -47.146  1.00  0.00           H
ATOM   1751  HZ3 LYS E  66       5.818  -6.054 -46.540  1.00  0.00           H
ATOM   1752  C   LYS E  66       5.478 -12.107 -42.506  1.00  0.00           C
ATOM   1753  O   LYS E  66       6.082 -12.074 -41.460  1.00  0.00           O
ATOM   1754  N   LEU E  67       5.677 -13.075 -43.366  1.00  0.00           N
ATOM   1755  H   LEU E  67       5.097 -13.210 -44.181  1.00  0.00           H
ATOM   1756  CA  LEU E  67       6.974 -13.787 -43.342  1.00  0.00           C
ATOM   1757  HA  LEU E  67       7.194 -14.121 -42.328  1.00  0.00           H
ATOM   1758  CB  LEU E  67       6.815 -15.070 -44.253  1.00  0.00           C
ATOM   1759  HB2 LEU E  67       6.561 -14.758 -45.266  1.00  0.00           H
ATOM   1760  HB3 LEU E  67       7.813 -15.480 -44.408  1.00  0.00           H
ATOM   1761  CG  LEU E  67       5.974 -16.242 -43.645  1.00  0.00           C
ATOM   1762  HG  LEU E  67       4.913 -16.069 -43.470  1.00  0.00           H
ATOM   1763  CD1 LEU E  67       6.121 -17.426 -44.666  1.00  0.00           C
ATOM   1764 HD11 LEU E  67       5.590 -18.306 -44.303  1.00  0.00           H
ATOM   1765 HD12 LEU E  67       5.639 -17.059 -45.572  1.00  0.00           H
ATOM   1766 HD13 LEU E  67       7.186 -17.638 -44.754  1.00  0.00           H
ATOM   1767  CD2 LEU E  67       6.421 -16.822 -42.280  1.00  0.00           C
ATOM   1768 HD21 LEU E  67       6.069 -17.852 -42.217  1.00  0.00           H
ATOM   1769 HD22 LEU E  67       7.503 -16.898 -42.170  1.00  0.00           H
ATOM   1770 HD23 LEU E  67       6.085 -16.201 -41.450  1.00  0.00           H
ATOM   1771  C   LEU E  67       8.104 -12.890 -44.035  1.00  0.00           C
ATOM   1772  O   LEU E  67       7.761 -12.117 -44.962  1.00  0.00           O
ATOM   1773  N   TYR E  68       9.365 -13.156 -43.837  1.00  0.00           N
ATOM   1774  H   TYR E  68       9.540 -13.754 -43.042  1.00  0.00           H
ATOM   1775  CA  TYR E  68      10.457 -12.486 -44.490  1.00  0.00           C
ATOM   1776  HA  TYR E  68      10.216 -11.738 -45.246  1.00  0.00           H
ATOM   1777  CB  TYR E  68      11.291 -11.622 -43.478  1.00  0.00           C
ATOM   1778  HB2 TYR E  68      11.606 -12.259 -42.652  1.00  0.00           H
ATOM   1779  HB3 TYR E  68      12.178 -11.170 -43.924  1.00  0.00           H
ATOM   1780  CG  TYR E  68      10.433 -10.486 -42.899  1.00  0.00           C
ATOM   1781  CD1 TYR E  68      10.205  -9.361 -43.695  1.00  0.00           C
ATOM   1782  HD1 TYR E  68      10.730  -9.338 -44.639  1.00  0.00           H
ATOM   1783  CE1 TYR E  68       9.533  -8.261 -43.226  1.00  0.00           C
ATOM   1784  HE1 TYR E  68       9.400  -7.381 -43.837  1.00  0.00           H
ATOM   1785  CZ  TYR E  68       8.784  -8.354 -42.043  1.00  0.00           C
ATOM   1786  OH  TYR E  68       8.109  -7.342 -41.393  1.00  0.00           O
ATOM   1787  HH  TYR E  68       8.264  -6.501 -41.828  1.00  0.00           H
ATOM   1788  CE2 TYR E  68       8.768  -9.593 -41.404  1.00  0.00           C
ATOM   1789  HE2 TYR E  68       8.115  -9.710 -40.552  1.00  0.00           H
ATOM   1790  CD2 TYR E  68       9.652 -10.633 -41.744  1.00  0.00           C
ATOM   1791  HD2 TYR E  68       9.623 -11.617 -41.298  1.00  0.00           H
ATOM   1792  C   TYR E  68      11.413 -13.550 -45.026  1.00  0.00           C
ATOM   1793  O   TYR E  68      12.413 -13.858 -44.337  1.00  0.00           O
ATOM   1794  N   PRO E  69      11.228 -14.052 -46.261  1.00  0.00           N
ATOM   1795  CD  PRO E  69      10.055 -13.835 -47.114  1.00  0.00           C
ATOM   1796  HD2 PRO E  69       9.773 -12.788 -47.219  1.00  0.00           H
ATOM   1797  HD3 PRO E  69       9.280 -14.449 -46.653  1.00  0.00           H
ATOM   1798  CG  PRO E  69      10.487 -14.453 -48.488  1.00  0.00           C
ATOM   1799  HG2 PRO E  69      10.986 -13.700 -49.098  1.00  0.00           H
ATOM   1800  HG3 PRO E  69       9.763 -14.911 -49.162  1.00  0.00           H
ATOM   1801  CB  PRO E  69      11.579 -15.467 -48.160  1.00  0.00           C
ATOM   1802  HB2 PRO E  69      12.289 -15.639 -48.970  1.00  0.00           H
ATOM   1803  HB3 PRO E  69      11.087 -16.390 -47.851  1.00  0.00           H
ATOM   1804  CA  PRO E  69      12.275 -14.880 -46.938  1.00  0.00           C
ATOM   1805  HA  PRO E  69      12.669 -15.566 -46.188  1.00  0.00           H
ATOM   1806  C   PRO E  69      13.526 -14.019 -47.391  1.00  0.00           C
ATOM   1807  O   PRO E  69      13.414 -12.774 -47.614  1.00  0.00           O
ATOM   1808  N   PRO E  70      14.659 -14.713 -47.693  1.00  0.00           N
ATOM   1809  CD  PRO E  70      14.861 -16.165 -47.492  1.00  0.00           C
ATOM   1810  HD2 PRO E  70      14.181 -16.712 -48.146  1.00  0.00           H
ATOM   1811  HD3 PRO E  70      14.753 -16.371 -46.428  1.00  0.00           H
ATOM   1812  CG  PRO E  70      16.260 -16.476 -48.063  1.00  0.00           C
ATOM   1813  HG2 PRO E  70      16.219 -16.563 -49.149  1.00  0.00           H
ATOM   1814  HG3 PRO E  70      16.804 -17.212 -47.470  1.00  0.00           H
ATOM   1815  CB  PRO E  70      16.933 -15.088 -47.795  1.00  0.00           C
ATOM   1816  HB2 PRO E  70      17.783 -14.959 -48.465  1.00  0.00           H
ATOM   1817  HB3 PRO E  70      17.332 -15.100 -46.781  1.00  0.00           H
ATOM   1818  CA  PRO E  70      15.875 -14.063 -48.103  1.00  0.00           C
ATOM   1819  HA  PRO E  70      16.167 -13.230 -47.463  1.00  0.00           H
ATOM   1820  C   PRO E  70      15.820 -13.640 -49.606  1.00  0.00           C
ATOM   1821  O   PRO E  70      16.811 -13.044 -50.116  1.00  0.00           O
ATOM   1822  N   GLU E  71      14.800 -13.963 -50.428  1.00  0.00           N
ATOM   1823  H   GLU E  71      14.042 -14.373 -49.900  1.00  0.00           H
ATOM   1824  CA  GLU E  71      14.706 -13.754 -51.828  1.00  0.00           C
ATOM   1825  HA  GLU E  71      15.624 -13.905 -52.396  1.00  0.00           H
ATOM   1826  CB  GLU E  71      13.806 -14.848 -52.439  1.00  0.00           C
ATOM   1827  HB2 GLU E  71      13.792 -14.733 -53.523  1.00  0.00           H
ATOM   1828  HB3 GLU E  71      14.098 -15.808 -52.012  1.00  0.00           H
ATOM   1829  CG  GLU E  71      12.314 -14.705 -52.042  1.00  0.00           C
ATOM   1830  HG2 GLU E  71      12.222 -14.399 -51.000  1.00  0.00           H
ATOM   1831  HG3 GLU E  71      11.866 -13.873 -52.584  1.00  0.00           H
ATOM   1832  CD  GLU E  71      11.371 -15.915 -52.092  1.00  0.00           C
ATOM   1833  OE1 GLU E  71      10.307 -15.805 -52.684  1.00  0.00           O
ATOM   1834  OE2 GLU E  71      11.730 -17.017 -51.548  1.00  0.00           O
ATOM   1835  C   GLU E  71      14.213 -12.348 -52.236  1.00  0.00           C
ATOM   1836  O   GLU E  71      13.985 -12.040 -53.421  1.00  0.00           O
ATOM   1837  N   ASP E  72      13.990 -11.562 -51.180  1.00  0.00           N
ATOM   1838  H   ASP E  72      14.100 -11.911 -50.239  1.00  0.00           H
ATOM   1839  CA  ASP E  72      13.499 -10.175 -51.430  1.00  0.00           C
ATOM   1840  HA  ASP E  72      12.575 -10.258 -52.002  1.00  0.00           H
ATOM   1841  CB  ASP E  72      13.011  -9.619 -50.038  1.00  0.00           C
ATOM   1842  HB2 ASP E  72      12.840  -8.568 -50.269  1.00  0.00           H
ATOM   1843  HB3 ASP E  72      12.136 -10.154 -49.670  1.00  0.00           H
ATOM   1844  CG  ASP E  72      13.980  -9.581 -48.873  1.00  0.00           C
ATOM   1845  OD1 ASP E  72      13.671  -9.074 -47.834  1.00  0.00           O
ATOM   1846  OD2 ASP E  72      15.147  -9.955 -49.009  1.00  0.00           O
ATOM   1847  C   ASP E  72      14.537  -9.242 -52.037  1.00  0.00           C
ATOM   1848  O   ASP E  72      14.219  -8.140 -52.513  1.00  0.00           O
ATOM   1849  N   THR E  73      15.838  -9.688 -52.022  1.00  0.00           N
ATOM   1850  H   THR E  73      16.014 -10.574 -51.570  1.00  0.00           H
ATOM   1851  CA  THR E  73      16.922  -9.002 -52.582  1.00  0.00           C
ATOM   1852  HA  THR E  73      16.601  -8.320 -53.369  1.00  0.00           H
ATOM   1853  CB  THR E  73      17.660  -7.988 -51.700  1.00  0.00           C
ATOM   1854  HB  THR E  73      16.859  -7.359 -51.313  1.00  0.00           H
ATOM   1855  CG2 THR E  73      18.335  -8.634 -50.488  1.00  0.00           C
ATOM   1856 HG21 THR E  73      18.553  -7.887 -49.725  1.00  0.00           H
ATOM   1857 HG22 THR E  73      17.779  -9.479 -50.080  1.00  0.00           H
ATOM   1858 HG23 THR E  73      19.206  -9.093 -50.955  1.00  0.00           H
ATOM   1859  OG1 THR E  73      18.641  -7.241 -52.399  1.00  0.00           O
ATOM   1860  HG1 THR E  73      18.883  -6.437 -51.933  1.00  0.00           H
ATOM   1861  C   THR E  73      17.840 -10.049 -53.257  1.00  0.00           C
ATOM   1862  O   THR E  73      18.109 -11.148 -52.769  1.00  0.00           O
ATOM   1863  N   THR E  74      18.266  -9.618 -54.465  1.00  0.00           N
ATOM   1864  H   THR E  74      17.707  -8.841 -54.787  1.00  0.00           H
ATOM   1865  CA  THR E  74      19.307 -10.184 -55.262  1.00  0.00           C
ATOM   1866  HA  THR E  74      19.298 -11.238 -54.984  1.00  0.00           H
ATOM   1867  CB  THR E  74      19.013 -10.073 -56.776  1.00  0.00           C
ATOM   1868  HB  THR E  74      19.806 -10.609 -57.296  1.00  0.00           H
ATOM   1869  CG2 THR E  74      17.644 -10.691 -57.251  1.00  0.00           C
ATOM   1870 HG21 THR E  74      16.740 -10.168 -56.938  1.00  0.00           H
ATOM   1871 HG22 THR E  74      17.746 -10.816 -58.329  1.00  0.00           H
ATOM   1872 HG23 THR E  74      17.598 -11.730 -56.925  1.00  0.00           H
ATOM   1873  OG1 THR E  74      19.169  -8.744 -57.348  1.00  0.00           O
ATOM   1874  HG1 THR E  74      20.034  -8.404 -57.107  1.00  0.00           H
ATOM   1875  C   THR E  74      20.646  -9.703 -54.874  1.00  0.00           C
ATOM   1876  O   THR E  74      21.675 -10.374 -55.339  1.00  0.00           O
ATOM   1877  N   ARG E  75      20.804  -8.766 -53.997  1.00  0.00           N
ATOM   1878  H   ARG E  75      20.008  -8.195 -53.751  1.00  0.00           H
ATOM   1879  CA  ARG E  75      22.077  -8.497 -53.176  1.00  0.00           C
ATOM   1880  HA  ARG E  75      22.878  -8.414 -53.910  1.00  0.00           H
ATOM   1881  CB  ARG E  75      21.959  -7.057 -52.631  1.00  0.00           C
ATOM   1882  HB2 ARG E  75      21.098  -6.895 -51.984  1.00  0.00           H
ATOM   1883  HB3 ARG E  75      22.860  -6.898 -52.038  1.00  0.00           H
ATOM   1884  CG  ARG E  75      21.952  -6.132 -53.768  1.00  0.00           C
ATOM   1885  HG2 ARG E  75      22.883  -6.145 -54.334  1.00  0.00           H
ATOM   1886  HG3 ARG E  75      21.162  -6.483 -54.433  1.00  0.00           H
ATOM   1887  CD  ARG E  75      21.623  -4.722 -53.530  1.00  0.00           C
ATOM   1888  HD2 ARG E  75      21.103  -4.337 -54.407  1.00  0.00           H
ATOM   1889  HD3 ARG E  75      20.880  -4.714 -52.732  1.00  0.00           H
ATOM   1890  NE  ARG E  75      22.769  -3.910 -53.040  1.00  0.00           N
ATOM   1891  HE  ARG E  75      23.626  -4.012 -53.565  1.00  0.00           H
ATOM   1892  CZ  ARG E  75      22.796  -3.115 -51.996  1.00  0.00           C
ATOM   1893  NH1 ARG E  75      21.716  -2.778 -51.399  1.00  0.00           N
ATOM   1894 HH11 ARG E  75      20.840  -3.023 -51.840  1.00  0.00           H
ATOM   1895 HH12 ARG E  75      21.817  -1.927 -50.866  1.00  0.00           H
ATOM   1896  NH2 ARG E  75      23.925  -2.677 -51.593  1.00  0.00           N
ATOM   1897 HH21 ARG E  75      24.739  -3.023 -52.080  1.00  0.00           H
ATOM   1898 HH22 ARG E  75      23.936  -2.026 -50.821  1.00  0.00           H
ATOM   1899  C   ARG E  75      22.323  -9.696 -52.246  1.00  0.00           C
ATOM   1900  O   ARG E  75      21.512 -10.190 -51.484  1.00  0.00           O
ATOM   1901  N   CYS E  76      23.531 -10.205 -52.291  1.00  0.00           N
ATOM   1902  H   CYS E  76      24.183  -9.814 -52.955  1.00  0.00           H
ATOM   1903  CA  CYS E  76      23.996 -11.437 -51.578  1.00  0.00           C
ATOM   1904  HA  CYS E  76      23.514 -11.518 -50.603  1.00  0.00           H
ATOM   1905  CB  CYS E  76      23.649 -12.732 -52.404  1.00  0.00           C
ATOM   1906  HB2 CYS E  76      24.155 -13.558 -51.904  1.00  0.00           H
ATOM   1907  HB3 CYS E  76      22.595 -13.007 -52.374  1.00  0.00           H
ATOM   1908  SG  CYS E  76      24.174 -12.605 -54.115  1.00  0.00           S
ATOM   1909  HG  CYS E  76      23.388 -11.542 -54.306  1.00  0.00           H
ATOM   1910  C   CYS E  76      25.552 -11.494 -51.389  1.00  0.00           C
ATOM   1911  O   CYS E  76      26.199 -10.691 -52.034  1.00  0.00           O
ATOM   1912  N   PHE E  77      26.055 -12.273 -50.473  1.00  0.00           N
ATOM   1913  H   PHE E  77      25.393 -12.785 -49.907  1.00  0.00           H
ATOM   1914  CA  PHE E  77      27.448 -12.116 -49.961  1.00  0.00           C
ATOM   1915  HA  PHE E  77      27.957 -11.290 -50.458  1.00  0.00           H
ATOM   1916  CB  PHE E  77      27.410 -11.947 -48.424  1.00  0.00           C
ATOM   1917  HB2 PHE E  77      26.929 -12.799 -47.943  1.00  0.00           H
ATOM   1918  HB3 PHE E  77      28.444 -12.098 -48.115  1.00  0.00           H
ATOM   1919  CG  PHE E  77      26.756 -10.665 -47.897  1.00  0.00           C
ATOM   1920  CD1 PHE E  77      25.376 -10.766 -47.512  1.00  0.00           C
ATOM   1921  HD1 PHE E  77      24.795 -11.672 -47.593  1.00  0.00           H
ATOM   1922  CE1 PHE E  77      24.683  -9.727 -46.963  1.00  0.00           C
ATOM   1923  HE1 PHE E  77      23.640  -9.848 -46.712  1.00  0.00           H
ATOM   1924  CZ  PHE E  77      25.346  -8.516 -46.765  1.00  0.00           C
ATOM   1925  HZ  PHE E  77      24.862  -7.630 -46.382  1.00  0.00           H
ATOM   1926  CE2 PHE E  77      26.701  -8.379 -47.076  1.00  0.00           C
ATOM   1927  HE2 PHE E  77      27.190  -7.417 -47.041  1.00  0.00           H
ATOM   1928  CD2 PHE E  77      27.409  -9.455 -47.677  1.00  0.00           C
ATOM   1929  HD2 PHE E  77      28.432  -9.393 -48.017  1.00  0.00           H
ATOM   1930  C   PHE E  77      28.350 -13.318 -50.354  1.00  0.00           C
ATOM   1931  O   PHE E  77      27.852 -14.420 -50.519  1.00  0.00           O
ATOM   1932  N   GLY E  78      29.655 -13.080 -50.476  1.00  0.00           N
ATOM   1933  H   GLY E  78      29.988 -12.128 -50.531  1.00  0.00           H
ATOM   1934  CA  GLY E  78      30.566 -14.154 -50.645  1.00  0.00           C
ATOM   1935  HA2 GLY E  78      30.080 -15.110 -50.449  1.00  0.00           H
ATOM   1936  HA3 GLY E  78      30.830 -14.257 -51.698  1.00  0.00           H
ATOM   1937  C   GLY E  78      31.974 -13.940 -50.020  1.00  0.00           C
ATOM   1938  O   GLY E  78      32.062 -13.087 -49.138  1.00  0.00           O
ATOM   1939  N   ILE E  79      32.946 -14.744 -50.358  1.00  0.00           N
ATOM   1940  H   ILE E  79      32.746 -15.541 -50.945  1.00  0.00           H
ATOM   1941  CA  ILE E  79      34.263 -14.720 -49.726  1.00  0.00           C
ATOM   1942  HA  ILE E  79      34.291 -13.807 -49.131  1.00  0.00           H
ATOM   1943  CB  ILE E  79      34.652 -15.946 -48.888  1.00  0.00           C
ATOM   1944  HB  ILE E  79      35.031 -16.738 -49.534  1.00  0.00           H
ATOM   1945  CG2 ILE E  79      35.751 -15.507 -47.986  1.00  0.00           C
ATOM   1946 HG21 ILE E  79      36.226 -16.370 -47.520  1.00  0.00           H
ATOM   1947 HG22 ILE E  79      36.502 -14.925 -48.520  1.00  0.00           H
ATOM   1948 HG23 ILE E  79      35.250 -14.882 -47.246  1.00  0.00           H
ATOM   1949  CG1 ILE E  79      33.413 -16.542 -48.249  1.00  0.00           C
ATOM   1950 HG12 ILE E  79      33.130 -15.817 -47.487  1.00  0.00           H
ATOM   1951 HG13 ILE E  79      32.569 -16.698 -48.920  1.00  0.00           H
ATOM   1952  CD1 ILE E  79      33.618 -17.903 -47.600  1.00  0.00           C
ATOM   1953 HD11 ILE E  79      33.843 -18.593 -48.413  1.00  0.00           H
ATOM   1954 HD12 ILE E  79      34.527 -17.881 -47.000  1.00  0.00           H
ATOM   1955 HD13 ILE E  79      32.769 -18.134 -46.957  1.00  0.00           H
ATOM   1956  C   ILE E  79      35.354 -14.521 -50.779  1.00  0.00           C
ATOM   1957  O   ILE E  79      35.424 -15.370 -51.676  1.00  0.00           O
ATOM   1958  N   LEU E  80      36.201 -13.475 -50.697  1.00  0.00           N
ATOM   1959  H   LEU E  80      36.090 -12.766 -49.987  1.00  0.00           H
ATOM   1960  CA  LEU E  80      37.394 -13.290 -51.488  1.00  0.00           C
ATOM   1961  HA  LEU E  80      37.297 -13.658 -52.509  1.00  0.00           H
ATOM   1962  CB  LEU E  80      37.820 -11.793 -51.626  1.00  0.00           C
ATOM   1963  HB2 LEU E  80      36.989 -11.170 -51.957  1.00  0.00           H
ATOM   1964  HB3 LEU E  80      38.081 -11.422 -50.635  1.00  0.00           H
ATOM   1965  CG  LEU E  80      38.939 -11.641 -52.702  1.00  0.00           C
ATOM   1966  HG  LEU E  80      38.947 -12.613 -53.194  1.00  0.00           H
ATOM   1967  CD1 LEU E  80      38.588 -10.602 -53.776  1.00  0.00           C
ATOM   1968 HD11 LEU E  80      39.285 -10.655 -54.613  1.00  0.00           H
ATOM   1969 HD12 LEU E  80      37.592 -10.790 -54.175  1.00  0.00           H
ATOM   1970 HD13 LEU E  80      38.706  -9.566 -53.458  1.00  0.00           H
ATOM   1971  CD2 LEU E  80      40.393 -11.503 -52.114  1.00  0.00           C
ATOM   1972 HD21 LEU E  80      41.035 -11.249 -52.956  1.00  0.00           H
ATOM   1973 HD22 LEU E  80      40.427 -10.699 -51.379  1.00  0.00           H
ATOM   1974 HD23 LEU E  80      40.647 -12.505 -51.765  1.00  0.00           H
ATOM   1975  C   LEU E  80      38.503 -14.074 -50.881  1.00  0.00           C
ATOM   1976  O   LEU E  80      38.815 -13.754 -49.728  1.00  0.00           O
ATOM   1977  N   THR E  81      39.177 -14.962 -51.602  1.00  0.00           N
ATOM   1978  H   THR E  81      38.928 -15.112 -52.570  1.00  0.00           H
ATOM   1979  CA  THR E  81      40.148 -15.808 -50.911  1.00  0.00           C
ATOM   1980  HA  THR E  81      40.749 -15.155 -50.279  1.00  0.00           H
ATOM   1981  CB  THR E  81      39.497 -16.862 -49.968  1.00  0.00           C
ATOM   1982  HB  THR E  81      39.135 -16.349 -49.077  1.00  0.00           H
ATOM   1983  CG2 THR E  81      38.338 -17.627 -50.554  1.00  0.00           C
ATOM   1984 HG21 THR E  81      38.588 -17.866 -51.588  1.00  0.00           H
ATOM   1985 HG22 THR E  81      38.098 -18.502 -49.952  1.00  0.00           H
ATOM   1986 HG23 THR E  81      37.493 -16.942 -50.482  1.00  0.00           H
ATOM   1987  OG1 THR E  81      40.480 -17.737 -49.560  1.00  0.00           O
ATOM   1988  HG1 THR E  81      40.407 -18.563 -50.044  1.00  0.00           H
ATOM   1989  C   THR E  81      41.063 -16.553 -51.924  1.00  0.00           C
ATOM   1990  O   THR E  81      40.537 -17.110 -52.905  1.00  0.00           O
ATOM   1991  N   ALA E  82      42.340 -16.474 -51.839  1.00  0.00           N
ATOM   1992  H   ALA E  82      42.736 -15.910 -51.101  1.00  0.00           H
ATOM   1993  CA  ALA E  82      43.322 -17.182 -52.643  1.00  0.00           C
ATOM   1994  HA  ALA E  82      43.013 -17.282 -53.683  1.00  0.00           H
ATOM   1995  CB  ALA E  82      44.666 -16.440 -52.559  1.00  0.00           C
ATOM   1996  HB1 ALA E  82      44.965 -16.729 -51.552  1.00  0.00           H
ATOM   1997  HB2 ALA E  82      45.397 -16.776 -53.295  1.00  0.00           H
ATOM   1998  HB3 ALA E  82      44.634 -15.365 -52.739  1.00  0.00           H
ATOM   1999  C   ALA E  82      43.420 -18.653 -52.220  1.00  0.00           C
ATOM   2000  O   ALA E  82      43.514 -19.561 -53.064  1.00  0.00           O
ATOM   2001  N   LYS E  83      43.315 -18.919 -50.893  1.00  0.00           N
ATOM   2002  H   LYS E  83      43.214 -18.196 -50.195  1.00  0.00           H
ATOM   2003  CA  LYS E  83      43.124 -20.247 -50.287  1.00  0.00           C
ATOM   2004  HA  LYS E  83      43.955 -20.919 -50.500  1.00  0.00           H
ATOM   2005  CB  LYS E  83      43.063 -20.119 -48.752  1.00  0.00           C
ATOM   2006  HB2 LYS E  83      42.198 -19.600 -48.341  1.00  0.00           H
ATOM   2007  HB3 LYS E  83      42.896 -21.111 -48.333  1.00  0.00           H
ATOM   2008  CG  LYS E  83      44.358 -19.469 -48.113  1.00  0.00           C
ATOM   2009  HG2 LYS E  83      45.169 -19.944 -48.665  1.00  0.00           H
ATOM   2010  HG3 LYS E  83      44.381 -18.384 -48.216  1.00  0.00           H
ATOM   2011  CD  LYS E  83      44.614 -19.697 -46.653  1.00  0.00           C
ATOM   2012  HD2 LYS E  83      44.197 -18.846 -46.115  1.00  0.00           H
ATOM   2013  HD3 LYS E  83      44.258 -20.675 -46.327  1.00  0.00           H
ATOM   2014  CE  LYS E  83      46.082 -19.431 -46.493  1.00  0.00           C
ATOM   2015  HE2 LYS E  83      46.610 -19.889 -47.330  1.00  0.00           H
ATOM   2016  HE3 LYS E  83      46.261 -18.357 -46.521  1.00  0.00           H
ATOM   2017  NZ  LYS E  83      46.620 -20.025 -45.213  1.00  0.00           N
ATOM   2018  HZ1 LYS E  83      47.627 -20.033 -45.130  1.00  0.00           H
ATOM   2019  HZ2 LYS E  83      46.190 -19.558 -44.428  1.00  0.00           H
ATOM   2020  HZ3 LYS E  83      46.241 -20.960 -45.256  1.00  0.00           H
ATOM   2021  C   LYS E  83      41.816 -20.965 -50.615  1.00  0.00           C
ATOM   2022  O   LYS E  83      40.844 -20.200 -50.616  1.00  0.00           O
ATOM   2023  N   PRO E  84      41.745 -22.282 -50.746  1.00  0.00           N
ATOM   2024  CD  PRO E  84      42.881 -23.329 -50.797  1.00  0.00           C
ATOM   2025  HD2 PRO E  84      43.422 -23.266 -49.853  1.00  0.00           H
ATOM   2026  HD3 PRO E  84      43.623 -23.045 -51.544  1.00  0.00           H
ATOM   2027  CG  PRO E  84      42.299 -24.703 -50.977  1.00  0.00           C
ATOM   2028  HG2 PRO E  84      42.078 -25.171 -50.017  1.00  0.00           H
ATOM   2029  HG3 PRO E  84      42.963 -25.289 -51.613  1.00  0.00           H
ATOM   2030  CB  PRO E  84      40.987 -24.325 -51.707  1.00  0.00           C
ATOM   2031  HB2 PRO E  84      40.234 -25.113 -51.681  1.00  0.00           H
ATOM   2032  HB3 PRO E  84      41.381 -24.172 -52.712  1.00  0.00           H
ATOM   2033  CA  PRO E  84      40.491 -23.025 -51.135  1.00  0.00           C
ATOM   2034  HA  PRO E  84      40.001 -22.485 -51.945  1.00  0.00           H
ATOM   2035  C   PRO E  84      39.597 -23.246 -49.836  1.00  0.00           C
ATOM   2036  O   PRO E  84      40.047 -23.587 -48.768  1.00  0.00           O
ATOM   2037  N   ILE E  85      38.330 -22.964 -49.970  1.00  0.00           N
ATOM   2038  H   ILE E  85      37.958 -22.921 -50.908  1.00  0.00           H
ATOM   2039  CA  ILE E  85      37.208 -23.328 -49.063  1.00  0.00           C
ATOM   2040  HA  ILE E  85      37.522 -22.984 -48.077  1.00  0.00           H
ATOM   2041  CB  ILE E  85      35.906 -22.478 -49.318  1.00  0.00           C
ATOM   2042  HB  ILE E  85      35.694 -22.487 -50.388  1.00  0.00           H
ATOM   2043  CG2 ILE E  85      34.456 -22.762 -48.701  1.00  0.00           C
ATOM   2044 HG21 ILE E  85      33.715 -22.079 -49.115  1.00  0.00           H
ATOM   2045 HG22 ILE E  85      34.096 -23.734 -49.038  1.00  0.00           H
ATOM   2046 HG23 ILE E  85      34.334 -22.834 -47.620  1.00  0.00           H
ATOM   2047  CG1 ILE E  85      36.128 -20.944 -48.952  1.00  0.00           C
ATOM   2048 HG12 ILE E  85      37.053 -20.551 -49.373  1.00  0.00           H
ATOM   2049 HG13 ILE E  85      35.331 -20.373 -49.428  1.00  0.00           H
ATOM   2050  CD1 ILE E  85      36.111 -20.510 -47.481  1.00  0.00           C
ATOM   2051 HD11 ILE E  85      36.774 -21.133 -46.880  1.00  0.00           H
ATOM   2052 HD12 ILE E  85      36.400 -19.462 -47.408  1.00  0.00           H
ATOM   2053 HD13 ILE E  85      35.144 -20.746 -47.037  1.00  0.00           H
ATOM   2054  C   ILE E  85      36.910 -24.830 -49.077  1.00  0.00           C
ATOM   2055  O   ILE E  85      37.056 -25.424 -50.191  1.00  0.00           O
ATOM   2056  N   PRO E  86      36.543 -25.427 -47.990  1.00  0.00           N
ATOM   2057  CD  PRO E  86      36.432 -24.975 -46.653  1.00  0.00           C
ATOM   2058  HD2 PRO E  86      36.050 -23.961 -46.541  1.00  0.00           H
ATOM   2059  HD3 PRO E  86      37.443 -24.936 -46.249  1.00  0.00           H
ATOM   2060  CG  PRO E  86      35.615 -26.019 -45.872  1.00  0.00           C
ATOM   2061  HG2 PRO E  86      34.544 -25.825 -45.927  1.00  0.00           H
ATOM   2062  HG3 PRO E  86      35.968 -25.886 -44.849  1.00  0.00           H
ATOM   2063  CB  PRO E  86      35.965 -27.309 -46.663  1.00  0.00           C
ATOM   2064  HB2 PRO E  86      35.083 -27.951 -46.638  1.00  0.00           H
ATOM   2065  HB3 PRO E  86      36.840 -27.782 -46.218  1.00  0.00           H
ATOM   2066  CA  PRO E  86      36.202 -26.870 -48.115  1.00  0.00           C
ATOM   2067  HA  PRO E  86      37.072 -27.444 -48.432  1.00  0.00           H
ATOM   2068  C   PRO E  86      34.964 -27.271 -48.989  1.00  0.00           C
ATOM   2069  O   PRO E  86      34.108 -26.410 -49.217  1.00  0.00           O
ATOM   2070  N   GLN E  87      34.800 -28.542 -49.395  1.00  0.00           N
ATOM   2071  H   GLN E  87      35.489 -29.275 -49.309  1.00  0.00           H
ATOM   2072  CA  GLN E  87      33.444 -28.932 -49.960  1.00  0.00           C
ATOM   2073  HA  GLN E  87      33.191 -28.158 -50.684  1.00  0.00           H
ATOM   2074  CB  GLN E  87      33.545 -30.199 -50.898  1.00  0.00           C
ATOM   2075  HB2 GLN E  87      32.569 -30.508 -51.273  1.00  0.00           H
ATOM   2076  HB3 GLN E  87      34.230 -29.943 -51.706  1.00  0.00           H
ATOM   2077  CG  GLN E  87      33.979 -31.494 -50.268  1.00  0.00           C
ATOM   2078  HG2 GLN E  87      33.828 -31.449 -49.190  1.00  0.00           H
ATOM   2079  HG3 GLN E  87      33.316 -32.296 -50.593  1.00  0.00           H
ATOM   2080  CD  GLN E  87      35.443 -31.995 -50.700  1.00  0.00           C
ATOM   2081  OE1 GLN E  87      36.156 -31.518 -51.570  1.00  0.00           O
ATOM   2082  NE2 GLN E  87      35.882 -33.059 -50.068  1.00  0.00           N
ATOM   2083 HE21 GLN E  87      36.781 -33.398 -50.378  1.00  0.00           H
ATOM   2084 HE22 GLN E  87      35.574 -33.460 -49.193  1.00  0.00           H
ATOM   2085  C   GLN E  87      32.331 -28.918 -48.846  1.00  0.00           C
ATOM   2086  O   GLN E  87      32.370 -29.775 -48.019  1.00  0.00           O
ATOM   2087  N   ILE E  88      31.360 -27.908 -48.805  1.00  0.00           N
ATOM   2088  H   ILE E  88      31.204 -27.304 -49.600  1.00  0.00           H
ATOM   2089  CA  ILE E  88      30.459 -27.549 -47.705  1.00  0.00           C
ATOM   2090  HA  ILE E  88      30.784 -28.162 -46.864  1.00  0.00           H
ATOM   2091  CB  ILE E  88      30.549 -26.136 -47.142  1.00  0.00           C
ATOM   2092  HB  ILE E  88      30.528 -25.424 -47.967  1.00  0.00           H
ATOM   2093  CG2 ILE E  88      29.237 -25.771 -46.362  1.00  0.00           C
ATOM   2094 HG21 ILE E  88      29.329 -24.852 -45.783  1.00  0.00           H
ATOM   2095 HG22 ILE E  88      28.343 -25.643 -46.972  1.00  0.00           H
ATOM   2096 HG23 ILE E  88      29.016 -26.581 -45.667  1.00  0.00           H
ATOM   2097  CG1 ILE E  88      31.815 -25.872 -46.358  1.00  0.00           C
ATOM   2098 HG12 ILE E  88      31.888 -26.559 -45.515  1.00  0.00           H
ATOM   2099 HG13 ILE E  88      32.587 -26.017 -47.114  1.00  0.00           H
ATOM   2100  CD1 ILE E  88      31.887 -24.429 -45.832  1.00  0.00           C
ATOM   2101 HD11 ILE E  88      32.875 -24.304 -45.388  1.00  0.00           H
ATOM   2102 HD12 ILE E  88      31.655 -23.743 -46.647  1.00  0.00           H
ATOM   2103 HD13 ILE E  88      31.135 -24.215 -45.073  1.00  0.00           H
ATOM   2104  C   ILE E  88      29.007 -27.875 -48.100  1.00  0.00           C
ATOM   2105  O   ILE E  88      28.456 -27.214 -49.009  1.00  0.00           O
ATOM   2106  N   PRO E  89      28.347 -28.864 -47.480  1.00  0.00           N
ATOM   2107  CD  PRO E  89      28.915 -29.650 -46.467  1.00  0.00           C
ATOM   2108  HD2 PRO E  89      28.859 -29.145 -45.503  1.00  0.00           H
ATOM   2109  HD3 PRO E  89      29.951 -29.921 -46.668  1.00  0.00           H
ATOM   2110  CG  PRO E  89      28.069 -30.906 -46.372  1.00  0.00           C
ATOM   2111  HG2 PRO E  89      27.700 -30.929 -45.347  1.00  0.00           H
ATOM   2112  HG3 PRO E  89      28.709 -31.779 -46.498  1.00  0.00           H
ATOM   2113  CB  PRO E  89      27.039 -30.856 -47.464  1.00  0.00           C
ATOM   2114  HB2 PRO E  89      26.023 -31.118 -47.168  1.00  0.00           H
ATOM   2115  HB3 PRO E  89      27.260 -31.541 -48.283  1.00  0.00           H
ATOM   2116  CA  PRO E  89      27.053 -29.421 -47.944  1.00  0.00           C
ATOM   2117  HA  PRO E  89      26.940 -29.359 -49.026  1.00  0.00           H
ATOM   2118  C   PRO E  89      25.911 -28.639 -47.291  1.00  0.00           C
ATOM   2119  O   PRO E  89      26.165 -28.002 -46.244  1.00  0.00           O
ATOM   2120  N   HIE E  90      24.719 -28.606 -47.879  1.00  0.00           N
ATOM   2121  H   HIE E  90      24.478 -29.179 -48.675  1.00  0.00           H
ATOM   2122  CA  HIE E  90      23.672 -27.639 -47.476  1.00  0.00           C
ATOM   2123  HA  HIE E  90      24.101 -26.651 -47.305  1.00  0.00           H
ATOM   2124  CB  HIE E  90      22.614 -27.447 -48.544  1.00  0.00           C
ATOM   2125  HB2 HIE E  90      22.000 -26.589 -48.270  1.00  0.00           H
ATOM   2126  HB3 HIE E  90      23.128 -27.057 -49.423  1.00  0.00           H
ATOM   2127  CG  HIE E  90      21.703 -28.598 -48.907  1.00  0.00           C
ATOM   2128  ND1 HIE E  90      21.673 -29.246 -50.178  1.00  0.00           N
ATOM   2129  CE1 HIE E  90      20.710 -30.157 -49.982  1.00  0.00           C
ATOM   2130  HE1 HIE E  90      20.208 -30.796 -50.693  1.00  0.00           H
ATOM   2131  NE2 HIE E  90      20.103 -30.042 -48.744  1.00  0.00           N
ATOM   2132  HE2 HIE E  90      19.298 -30.566 -48.433  1.00  0.00           H
ATOM   2133  CD2 HIE E  90      20.797 -29.081 -48.096  1.00  0.00           C
ATOM   2134  HD2 HIE E  90      20.635 -28.610 -47.137  1.00  0.00           H
ATOM   2135  C   HIE E  90      23.160 -27.968 -46.054  1.00  0.00           C
ATOM   2136  O   HIE E  90      23.295 -29.154 -45.570  1.00  0.00           O
ATOM   2137  N   PHE E  91      22.717 -26.953 -45.319  1.00  0.00           N
ATOM   2138  H   PHE E  91      22.907 -26.002 -45.601  1.00  0.00           H
ATOM   2139  CA  PHE E  91      22.393 -27.088 -43.889  1.00  0.00           C
ATOM   2140  HA  PHE E  91      22.027 -28.108 -43.767  1.00  0.00           H
ATOM   2141  CB  PHE E  91      23.703 -26.802 -43.099  1.00  0.00           C
ATOM   2142  HB2 PHE E  91      23.393 -27.005 -42.074  1.00  0.00           H
ATOM   2143  HB3 PHE E  91      24.444 -27.550 -43.381  1.00  0.00           H
ATOM   2144  CG  PHE E  91      24.405 -25.428 -43.226  1.00  0.00           C
ATOM   2145  CD1 PHE E  91      25.277 -25.090 -44.292  1.00  0.00           C
ATOM   2146  HD1 PHE E  91      25.440 -25.757 -45.126  1.00  0.00           H
ATOM   2147  CE1 PHE E  91      26.132 -23.974 -44.154  1.00  0.00           C
ATOM   2148  HE1 PHE E  91      26.863 -23.807 -44.931  1.00  0.00           H
ATOM   2149  CZ  PHE E  91      25.939 -23.064 -43.103  1.00  0.00           C
ATOM   2150  HZ  PHE E  91      26.579 -22.202 -42.990  1.00  0.00           H
ATOM   2151  CE2 PHE E  91      24.947 -23.330 -42.089  1.00  0.00           C
ATOM   2152  HE2 PHE E  91      24.806 -22.643 -41.267  1.00  0.00           H
ATOM   2153  CD2 PHE E  91      24.164 -24.521 -42.143  1.00  0.00           C
ATOM   2154  HD2 PHE E  91      23.406 -24.678 -41.391  1.00  0.00           H
ATOM   2155  C   PHE E  91      21.327 -26.065 -43.449  1.00  0.00           C
ATOM   2156  O   PHE E  91      21.249 -24.947 -43.978  1.00  0.00           O
ATOM   2157  N   PRO E  92      20.452 -26.349 -42.464  1.00  0.00           N
ATOM   2158  CD  PRO E  92      20.535 -27.556 -41.695  1.00  0.00           C
ATOM   2159  HD2 PRO E  92      21.429 -27.530 -41.070  1.00  0.00           H
ATOM   2160  HD3 PRO E  92      20.572 -28.374 -42.414  1.00  0.00           H
ATOM   2161  CG  PRO E  92      19.287 -27.380 -40.791  1.00  0.00           C
ATOM   2162  HG2 PRO E  92      19.693 -27.259 -39.787  1.00  0.00           H
ATOM   2163  HG3 PRO E  92      18.699 -28.296 -40.748  1.00  0.00           H
ATOM   2164  CB  PRO E  92      18.376 -26.247 -41.259  1.00  0.00           C
ATOM   2165  HB2 PRO E  92      17.785 -25.832 -40.442  1.00  0.00           H
ATOM   2166  HB3 PRO E  92      17.655 -26.614 -41.990  1.00  0.00           H
ATOM   2167  CA  PRO E  92      19.457 -25.362 -41.908  1.00  0.00           C
ATOM   2168  HA  PRO E  92      18.856 -24.746 -42.578  1.00  0.00           H
ATOM   2169  C   PRO E  92      20.074 -24.329 -40.890  1.00  0.00           C
ATOM   2170  O   PRO E  92      20.993 -24.739 -40.232  1.00  0.00           O
ATOM   2171  N   VAL E  93      19.492 -23.181 -40.876  1.00  0.00           N
ATOM   2172  H   VAL E  93      18.928 -23.067 -41.705  1.00  0.00           H
ATOM   2173  CA  VAL E  93      19.732 -22.074 -39.913  1.00  0.00           C
ATOM   2174  HA  VAL E  93      20.039 -22.340 -38.902  1.00  0.00           H
ATOM   2175  CB  VAL E  93      20.824 -21.150 -40.456  1.00  0.00           C
ATOM   2176  HB  VAL E  93      20.609 -20.941 -41.504  1.00  0.00           H
ATOM   2177  CG1 VAL E  93      20.807 -19.731 -39.746  1.00  0.00           C
ATOM   2178 HG11 VAL E  93      21.580 -19.751 -38.977  1.00  0.00           H
ATOM   2179 HG12 VAL E  93      21.141 -18.954 -40.435  1.00  0.00           H
ATOM   2180 HG13 VAL E  93      19.936 -19.496 -39.135  1.00  0.00           H
ATOM   2181  CG2 VAL E  93      22.197 -21.809 -40.436  1.00  0.00           C
ATOM   2182 HG21 VAL E  93      22.292 -22.323 -39.479  1.00  0.00           H
ATOM   2183 HG22 VAL E  93      22.192 -22.548 -41.236  1.00  0.00           H
ATOM   2184 HG23 VAL E  93      22.948 -21.062 -40.694  1.00  0.00           H
ATOM   2185  C   VAL E  93      18.385 -21.366 -39.773  1.00  0.00           C
ATOM   2186  O   VAL E  93      17.802 -21.079 -40.846  1.00  0.00           O
ATOM   2187  N   TYR E  94      18.030 -21.119 -38.556  1.00  0.00           N
ATOM   2188  H   TYR E  94      18.689 -21.243 -37.801  1.00  0.00           H
ATOM   2189  CA  TYR E  94      16.798 -20.415 -38.201  1.00  0.00           C
ATOM   2190  HA  TYR E  94      16.142 -20.679 -39.030  1.00  0.00           H
ATOM   2191  CB  TYR E  94      16.175 -21.067 -36.890  1.00  0.00           C
ATOM   2192  HB2 TYR E  94      16.820 -20.797 -36.054  1.00  0.00           H
ATOM   2193  HB3 TYR E  94      15.116 -20.914 -36.682  1.00  0.00           H
ATOM   2194  CG  TYR E  94      16.338 -22.569 -36.992  1.00  0.00           C
ATOM   2195  CD1 TYR E  94      15.422 -23.315 -37.727  1.00  0.00           C
ATOM   2196  HD1 TYR E  94      14.591 -22.829 -38.216  1.00  0.00           H
ATOM   2197  CE1 TYR E  94      15.645 -24.690 -37.981  1.00  0.00           C
ATOM   2198  HE1 TYR E  94      14.905 -25.251 -38.532  1.00  0.00           H
ATOM   2199  CZ  TYR E  94      16.823 -25.300 -37.465  1.00  0.00           C
ATOM   2200  OH  TYR E  94      16.906 -26.643 -37.657  1.00  0.00           O
ATOM   2201  HH  TYR E  94      16.344 -27.088 -38.296  1.00  0.00           H
ATOM   2202  CE2 TYR E  94      17.667 -24.576 -36.622  1.00  0.00           C
ATOM   2203  HE2 TYR E  94      18.468 -25.140 -36.168  1.00  0.00           H
ATOM   2204  CD2 TYR E  94      17.413 -23.232 -36.392  1.00  0.00           C
ATOM   2205  HD2 TYR E  94      18.190 -22.685 -35.879  1.00  0.00           H
ATOM   2206  C   TYR E  94      16.726 -18.894 -38.209  1.00  0.00           C
ATOM   2207  O   TYR E  94      17.724 -18.229 -37.961  1.00  0.00           O
ATOM   2208  N   THR E  95      15.547 -18.376 -38.339  1.00  0.00           N
ATOM   2209  H   THR E  95      14.808 -19.022 -38.577  1.00  0.00           H
ATOM   2210  CA  THR E  95      15.215 -16.937 -38.444  1.00  0.00           C
ATOM   2211  HA  THR E  95      16.078 -16.397 -38.053  1.00  0.00           H
ATOM   2212  CB  THR E  95      15.059 -16.469 -39.961  1.00  0.00           C
ATOM   2213  HB  THR E  95      15.075 -15.382 -40.042  1.00  0.00           H
ATOM   2214  CG2 THR E  95      16.083 -17.033 -40.876  1.00  0.00           C
ATOM   2215 HG21 THR E  95      17.007 -17.023 -40.298  1.00  0.00           H
ATOM   2216 HG22 THR E  95      15.945 -18.004 -41.352  1.00  0.00           H
ATOM   2217 HG23 THR E  95      16.123 -16.386 -41.753  1.00  0.00           H
ATOM   2218  OG1 THR E  95      13.808 -16.829 -40.606  1.00  0.00           O
ATOM   2219  HG1 THR E  95      13.671 -17.777 -40.540  1.00  0.00           H
ATOM   2220  C   THR E  95      13.862 -16.705 -37.740  1.00  0.00           C
ATOM   2221  O   THR E  95      13.067 -17.621 -37.577  1.00  0.00           O
ATOM   2222  N   ARG E  96      13.466 -15.452 -37.475  1.00  0.00           N
ATOM   2223  H   ARG E  96      14.130 -14.728 -37.711  1.00  0.00           H
ATOM   2224  CA  ARG E  96      12.129 -15.079 -37.163  1.00  0.00           C
ATOM   2225  HA  ARG E  96      11.885 -15.689 -36.294  1.00  0.00           H
ATOM   2226  CB  ARG E  96      12.120 -13.582 -36.748  1.00  0.00           C
ATOM   2227  HB2 ARG E  96      12.476 -13.018 -37.610  1.00  0.00           H
ATOM   2228  HB3 ARG E  96      11.099 -13.241 -36.576  1.00  0.00           H
ATOM   2229  CG  ARG E  96      13.137 -13.113 -35.589  1.00  0.00           C
ATOM   2230  HG2 ARG E  96      14.149 -13.211 -35.983  1.00  0.00           H
ATOM   2231  HG3 ARG E  96      12.950 -12.041 -35.521  1.00  0.00           H
ATOM   2232  CD  ARG E  96      12.860 -13.855 -34.239  1.00  0.00           C
ATOM   2233  HD2 ARG E  96      11.844 -13.660 -33.898  1.00  0.00           H
ATOM   2234  HD3 ARG E  96      13.019 -14.894 -34.530  1.00  0.00           H
ATOM   2235  NE  ARG E  96      13.960 -13.718 -33.314  1.00  0.00           N
ATOM   2236  HE  ARG E  96      14.769 -13.259 -33.707  1.00  0.00           H
ATOM   2237  CZ  ARG E  96      13.888 -14.032 -32.045  1.00  0.00           C
ATOM   2238  NH1 ARG E  96      12.897 -14.711 -31.556  1.00  0.00           N
ATOM   2239 HH11 ARG E  96      11.973 -14.460 -31.878  1.00  0.00           H
ATOM   2240 HH12 ARG E  96      12.988 -14.964 -30.582  1.00  0.00           H
ATOM   2241  NH2 ARG E  96      14.917 -13.769 -31.294  1.00  0.00           N
ATOM   2242 HH21 ARG E  96      15.710 -13.208 -31.569  1.00  0.00           H
ATOM   2243 HH22 ARG E  96      14.975 -14.135 -30.354  1.00  0.00           H
ATOM   2244  C   ARG E  96      11.005 -15.291 -38.112  1.00  0.00           C
ATOM   2245  O   ARG E  96       9.835 -15.099 -37.743  1.00  0.00           O
ATOM   2246  N   SER E  97      11.337 -15.879 -39.254  1.00  0.00           N
ATOM   2247  H   SER E  97      12.335 -15.993 -39.354  1.00  0.00           H
ATOM   2248  CA  SER E  97      10.397 -16.271 -40.314  1.00  0.00           C
ATOM   2249  HA  SER E  97       9.362 -16.018 -40.085  1.00  0.00           H
ATOM   2250  CB  SER E  97      10.873 -15.394 -41.579  1.00  0.00           C
ATOM   2251  HB2 SER E  97      11.961 -15.457 -41.561  1.00  0.00           H
ATOM   2252  HB3 SER E  97      10.576 -15.774 -42.556  1.00  0.00           H
ATOM   2253  OG  SER E  97      10.510 -14.080 -41.336  1.00  0.00           O
ATOM   2254  HG  SER E  97      11.282 -13.617 -41.002  1.00  0.00           H
ATOM   2255  C   SER E  97      10.474 -17.687 -40.692  1.00  0.00           C
ATOM   2256  O   SER E  97       9.809 -18.092 -41.677  1.00  0.00           O
ATOM   2257  N   GLY E  98      11.225 -18.500 -39.954  1.00  0.00           N
ATOM   2258  H   GLY E  98      11.770 -18.068 -39.222  1.00  0.00           H
ATOM   2259  CA  GLY E  98      11.348 -19.970 -40.193  1.00  0.00           C
ATOM   2260  HA2 GLY E  98      11.078 -20.587 -39.336  1.00  0.00           H
ATOM   2261  HA3 GLY E  98      10.703 -20.196 -41.042  1.00  0.00           H
ATOM   2262  C   GLY E  98      12.763 -20.443 -40.610  1.00  0.00           C
ATOM   2263  O   GLY E  98      13.666 -19.596 -40.475  1.00  0.00           O
ATOM   2264  N   GLU E  99      12.897 -21.734 -41.028  1.00  0.00           N
ATOM   2265  H   GLU E  99      12.084 -22.304 -41.213  1.00  0.00           H
ATOM   2266  CA  GLU E  99      14.159 -22.325 -41.500  1.00  0.00           C
ATOM   2267  HA  GLU E  99      14.984 -22.064 -40.838  1.00  0.00           H
ATOM   2268  CB  GLU E  99      13.926 -23.861 -41.550  1.00  0.00           C
ATOM   2269  HB2 GLU E  99      13.726 -24.338 -40.591  1.00  0.00           H
ATOM   2270  HB3 GLU E  99      13.135 -24.050 -42.275  1.00  0.00           H
ATOM   2271  CG  GLU E  99      15.171 -24.658 -42.035  1.00  0.00           C
ATOM   2272  HG2 GLU E  99      15.692 -24.040 -42.766  1.00  0.00           H
ATOM   2273  HG3 GLU E  99      15.955 -24.733 -41.281  1.00  0.00           H
ATOM   2274  CD  GLU E  99      14.764 -26.042 -42.610  1.00  0.00           C
ATOM   2275  OE1 GLU E  99      13.959 -26.152 -43.561  1.00  0.00           O
ATOM   2276  OE2 GLU E  99      15.048 -27.141 -42.046  1.00  0.00           O
ATOM   2277  C   GLU E  99      14.565 -21.801 -42.864  1.00  0.00           C
ATOM   2278  O   GLU E  99      13.857 -21.997 -43.857  1.00  0.00           O
ATOM   2279  N   VAL E 100      15.840 -21.435 -42.957  1.00  0.00           N
ATOM   2280  H   VAL E 100      16.422 -21.223 -42.159  1.00  0.00           H
ATOM   2281  CA  VAL E 100      16.543 -21.196 -44.294  1.00  0.00           C
ATOM   2282  HA  VAL E 100      15.779 -21.211 -45.071  1.00  0.00           H
ATOM   2283  CB  VAL E 100      17.324 -19.866 -44.226  1.00  0.00           C
ATOM   2284  HB  VAL E 100      17.885 -19.882 -43.292  1.00  0.00           H
ATOM   2285  CG1 VAL E 100      18.193 -19.671 -45.400  1.00  0.00           C
ATOM   2286 HG11 VAL E 100      17.812 -19.636 -46.421  1.00  0.00           H
ATOM   2287 HG12 VAL E 100      18.833 -18.798 -45.277  1.00  0.00           H
ATOM   2288 HG13 VAL E 100      18.878 -20.518 -45.446  1.00  0.00           H
ATOM   2289  CG2 VAL E 100      16.390 -18.651 -44.172  1.00  0.00           C
ATOM   2290 HG21 VAL E 100      16.986 -17.763 -43.960  1.00  0.00           H
ATOM   2291 HG22 VAL E 100      15.946 -18.502 -45.156  1.00  0.00           H
ATOM   2292 HG23 VAL E 100      15.613 -18.742 -43.413  1.00  0.00           H
ATOM   2293  C   VAL E 100      17.470 -22.394 -44.553  1.00  0.00           C
ATOM   2294  O   VAL E 100      18.458 -22.624 -43.810  1.00  0.00           O
ATOM   2295  N   THR E 101      17.225 -23.105 -45.680  1.00  0.00           N
ATOM   2296  H   THR E 101      16.467 -22.943 -46.327  1.00  0.00           H
ATOM   2297  CA  THR E 101      18.323 -23.967 -46.214  1.00  0.00           C
ATOM   2298  HA  THR E 101      18.790 -24.575 -45.439  1.00  0.00           H
ATOM   2299  CB  THR E 101      17.816 -24.938 -47.258  1.00  0.00           C
ATOM   2300  HB  THR E 101      17.219 -24.399 -47.994  1.00  0.00           H
ATOM   2301  CG2 THR E 101      18.936 -25.680 -47.980  1.00  0.00           C
ATOM   2302 HG21 THR E 101      18.544 -26.337 -48.757  1.00  0.00           H
ATOM   2303 HG22 THR E 101      19.556 -24.975 -48.534  1.00  0.00           H
ATOM   2304 HG23 THR E 101      19.442 -26.326 -47.263  1.00  0.00           H
ATOM   2305  OG1 THR E 101      16.985 -25.976 -46.858  1.00  0.00           O
ATOM   2306  HG1 THR E 101      16.136 -25.593 -46.627  1.00  0.00           H
ATOM   2307  C   THR E 101      19.459 -23.086 -46.798  1.00  0.00           C
ATOM   2308  O   THR E 101      19.377 -22.588 -47.915  1.00  0.00           O
ATOM   2309  N   ILE E 102      20.624 -23.002 -46.058  1.00  0.00           N
ATOM   2310  H   ILE E 102      20.647 -23.370 -45.118  1.00  0.00           H
ATOM   2311  CA  ILE E 102      21.810 -22.416 -46.597  1.00  0.00           C
ATOM   2312  HA  ILE E 102      21.505 -21.554 -47.190  1.00  0.00           H
ATOM   2313  CB  ILE E 102      22.832 -21.924 -45.514  1.00  0.00           C
ATOM   2314  HB  ILE E 102      23.276 -22.777 -45.002  1.00  0.00           H
ATOM   2315  CG2 ILE E 102      23.962 -21.064 -45.994  1.00  0.00           C
ATOM   2316 HG21 ILE E 102      24.769 -20.909 -45.279  1.00  0.00           H
ATOM   2317 HG22 ILE E 102      24.394 -21.372 -46.947  1.00  0.00           H
ATOM   2318 HG23 ILE E 102      23.666 -20.037 -46.206  1.00  0.00           H
ATOM   2319  CG1 ILE E 102      22.222 -21.179 -44.292  1.00  0.00           C
ATOM   2320 HG12 ILE E 102      21.458 -21.862 -43.920  1.00  0.00           H
ATOM   2321 HG13 ILE E 102      22.951 -21.167 -43.482  1.00  0.00           H
ATOM   2322  CD1 ILE E 102      21.633 -19.837 -44.607  1.00  0.00           C
ATOM   2323 HD11 ILE E 102      21.250 -19.909 -45.626  1.00  0.00           H
ATOM   2324 HD12 ILE E 102      20.791 -19.723 -43.924  1.00  0.00           H
ATOM   2325 HD13 ILE E 102      22.350 -19.018 -44.561  1.00  0.00           H
ATOM   2326  C   ILE E 102      22.594 -23.362 -47.499  1.00  0.00           C
ATOM   2327  O   ILE E 102      22.849 -24.506 -47.081  1.00  0.00           O
ATOM   2328  N   SER E 103      23.215 -22.913 -48.560  1.00  0.00           N
ATOM   2329  H   SER E 103      22.900 -21.990 -48.824  1.00  0.00           H
ATOM   2330  CA  SER E 103      24.208 -23.624 -49.334  1.00  0.00           C
ATOM   2331  HA  SER E 103      24.665 -24.496 -48.867  1.00  0.00           H
ATOM   2332  CB  SER E 103      23.615 -24.214 -50.570  1.00  0.00           C
ATOM   2333  HB2 SER E 103      24.392 -24.655 -51.194  1.00  0.00           H
ATOM   2334  HB3 SER E 103      22.816 -24.865 -50.215  1.00  0.00           H
ATOM   2335  OG  SER E 103      22.981 -23.256 -51.317  1.00  0.00           O
ATOM   2336  HG  SER E 103      22.106 -23.239 -50.922  1.00  0.00           H
ATOM   2337  C   SER E 103      25.335 -22.711 -49.763  1.00  0.00           C
ATOM   2338  O   SER E 103      25.311 -21.501 -49.469  1.00  0.00           O
ATOM   2339  N   ILE E 104      26.431 -23.204 -50.407  1.00  0.00           N
ATOM   2340  H   ILE E 104      26.411 -24.166 -50.716  1.00  0.00           H
ATOM   2341  CA  ILE E 104      27.445 -22.340 -51.042  1.00  0.00           C
ATOM   2342  HA  ILE E 104      26.993 -21.386 -51.312  1.00  0.00           H
ATOM   2343  CB  ILE E 104      28.547 -22.129 -49.903  1.00  0.00           C
ATOM   2344  HB  ILE E 104      28.044 -21.902 -48.963  1.00  0.00           H
ATOM   2345  CG2 ILE E 104      29.347 -23.573 -49.708  1.00  0.00           C
ATOM   2346 HG21 ILE E 104      29.960 -23.863 -50.561  1.00  0.00           H
ATOM   2347 HG22 ILE E 104      30.034 -23.484 -48.866  1.00  0.00           H
ATOM   2348 HG23 ILE E 104      28.657 -24.409 -49.595  1.00  0.00           H
ATOM   2349  CG1 ILE E 104      29.446 -20.887 -50.207  1.00  0.00           C
ATOM   2350 HG12 ILE E 104      30.037 -21.102 -51.097  1.00  0.00           H
ATOM   2351 HG13 ILE E 104      28.898 -19.954 -50.345  1.00  0.00           H
ATOM   2352  CD1 ILE E 104      30.383 -20.595 -49.055  1.00  0.00           C
ATOM   2353 HD11 ILE E 104      29.837 -20.333 -48.149  1.00  0.00           H
ATOM   2354 HD12 ILE E 104      30.940 -21.511 -48.857  1.00  0.00           H
ATOM   2355 HD13 ILE E 104      31.063 -19.795 -49.349  1.00  0.00           H
ATOM   2356  C   ILE E 104      27.910 -22.977 -52.338  1.00  0.00           C
ATOM   2357  O   ILE E 104      27.674 -24.174 -52.533  1.00  0.00           O
ATOM   2358  N   GLU E 105      28.554 -22.140 -53.156  1.00  0.00           N
ATOM   2359  H   GLU E 105      28.757 -21.187 -52.888  1.00  0.00           H
ATOM   2360  CA  GLU E 105      29.091 -22.658 -54.460  1.00  0.00           C
ATOM   2361  HA  GLU E 105      29.651 -23.562 -54.221  1.00  0.00           H
ATOM   2362  CB  GLU E 105      27.913 -22.731 -55.414  1.00  0.00           C
ATOM   2363  HB2 GLU E 105      27.027 -23.194 -54.980  1.00  0.00           H
ATOM   2364  HB3 GLU E 105      27.575 -21.726 -55.665  1.00  0.00           H
ATOM   2365  CG  GLU E 105      28.252 -23.502 -56.692  1.00  0.00           C
ATOM   2366  HG2 GLU E 105      27.498 -23.302 -57.455  1.00  0.00           H
ATOM   2367  HG3 GLU E 105      29.198 -23.235 -57.162  1.00  0.00           H
ATOM   2368  CD  GLU E 105      28.176 -24.951 -56.450  1.00  0.00           C
ATOM   2369  OE1 GLU E 105      27.104 -25.539 -56.714  1.00  0.00           O
ATOM   2370  OE2 GLU E 105      29.072 -25.501 -55.806  1.00  0.00           O
ATOM   2371  C   GLU E 105      30.160 -21.598 -54.964  1.00  0.00           C
ATOM   2372  O   GLU E 105      30.165 -20.402 -54.532  1.00  0.00           O
ATOM   2373  N   LEU E 106      31.123 -22.073 -55.782  1.00  0.00           N
ATOM   2374  H   LEU E 106      31.005 -22.998 -56.171  1.00  0.00           H
ATOM   2375  CA  LEU E 106      32.233 -21.258 -56.318  1.00  0.00           C
ATOM   2376  HA  LEU E 106      32.425 -20.480 -55.579  1.00  0.00           H
ATOM   2377  CB  LEU E 106      33.503 -22.165 -56.563  1.00  0.00           C
ATOM   2378  HB2 LEU E 106      33.821 -22.560 -55.598  1.00  0.00           H
ATOM   2379  HB3 LEU E 106      33.178 -23.013 -57.167  1.00  0.00           H
ATOM   2380  CG  LEU E 106      34.755 -21.573 -57.295  1.00  0.00           C
ATOM   2381  HG  LEU E 106      34.483 -21.324 -58.320  1.00  0.00           H
ATOM   2382  CD1 LEU E 106      35.439 -20.441 -56.569  1.00  0.00           C
ATOM   2383 HD11 LEU E 106      34.727 -19.634 -56.398  1.00  0.00           H
ATOM   2384 HD12 LEU E 106      35.840 -20.798 -55.620  1.00  0.00           H
ATOM   2385 HD13 LEU E 106      36.299 -20.126 -57.158  1.00  0.00           H
ATOM   2386  CD2 LEU E 106      35.745 -22.773 -57.316  1.00  0.00           C
ATOM   2387 HD21 LEU E 106      35.314 -23.647 -57.805  1.00  0.00           H
ATOM   2388 HD22 LEU E 106      36.588 -22.470 -57.937  1.00  0.00           H
ATOM   2389 HD23 LEU E 106      36.107 -22.976 -56.308  1.00  0.00           H
ATOM   2390  C   LEU E 106      31.724 -20.568 -57.598  1.00  0.00           C
ATOM   2391  O   LEU E 106      31.430 -21.255 -58.553  1.00  0.00           O
ATOM   2392  N   LYS E 107      31.699 -19.236 -57.646  1.00  0.00           N
ATOM   2393  H   LYS E 107      32.118 -18.724 -56.883  1.00  0.00           H
ATOM   2394  CA  LYS E 107      31.062 -18.530 -58.819  1.00  0.00           C
ATOM   2395  HA  LYS E 107      30.672 -19.305 -59.480  1.00  0.00           H
ATOM   2396  CB  LYS E 107      29.858 -17.612 -58.463  1.00  0.00           C
ATOM   2397  HB2 LYS E 107      30.145 -16.945 -57.650  1.00  0.00           H
ATOM   2398  HB3 LYS E 107      29.620 -16.941 -59.289  1.00  0.00           H
ATOM   2399  CG  LYS E 107      28.542 -18.393 -58.209  1.00  0.00           C
ATOM   2400  HG2 LYS E 107      28.811 -19.175 -57.500  1.00  0.00           H
ATOM   2401  HG3 LYS E 107      27.816 -17.697 -57.788  1.00  0.00           H
ATOM   2402  CD  LYS E 107      27.938 -19.138 -59.425  1.00  0.00           C
ATOM   2403  HD2 LYS E 107      26.865 -19.078 -59.244  1.00  0.00           H
ATOM   2404  HD3 LYS E 107      28.132 -18.664 -60.387  1.00  0.00           H
ATOM   2405  CE  LYS E 107      28.326 -20.614 -59.462  1.00  0.00           C
ATOM   2406  HE2 LYS E 107      29.409 -20.703 -59.387  1.00  0.00           H
ATOM   2407  HE3 LYS E 107      27.985 -21.087 -58.540  1.00  0.00           H
ATOM   2408  NZ  LYS E 107      27.775 -21.368 -60.639  1.00  0.00           N
ATOM   2409  HZ1 LYS E 107      26.769 -21.279 -60.619  1.00  0.00           H
ATOM   2410  HZ2 LYS E 107      28.182 -21.211 -61.549  1.00  0.00           H
ATOM   2411  HZ3 LYS E 107      27.875 -22.358 -60.463  1.00  0.00           H
ATOM   2412  C   LYS E 107      32.192 -17.738 -59.637  1.00  0.00           C
ATOM   2413  O   LYS E 107      31.826 -17.524 -60.793  1.00  0.00           O
ATOM   2414  N   LYS E 108      33.346 -17.347 -59.032  1.00  0.00           N
ATOM   2415  H   LYS E 108      33.474 -17.595 -58.061  1.00  0.00           H
ATOM   2416  CA  LYS E 108      34.537 -16.794 -59.747  1.00  0.00           C
ATOM   2417  HA  LYS E 108      34.306 -17.068 -60.776  1.00  0.00           H
ATOM   2418  CB  LYS E 108      34.612 -15.314 -59.701  1.00  0.00           C
ATOM   2419  HB2 LYS E 108      33.607 -14.895 -59.743  1.00  0.00           H
ATOM   2420  HB3 LYS E 108      35.026 -14.939 -58.765  1.00  0.00           H
ATOM   2421  CG  LYS E 108      35.394 -14.603 -60.757  1.00  0.00           C
ATOM   2422  HG2 LYS E 108      36.453 -14.623 -60.496  1.00  0.00           H
ATOM   2423  HG3 LYS E 108      35.209 -14.963 -61.769  1.00  0.00           H
ATOM   2424  CD  LYS E 108      35.103 -13.130 -60.692  1.00  0.00           C
ATOM   2425  HD2 LYS E 108      34.219 -12.975 -61.311  1.00  0.00           H
ATOM   2426  HD3 LYS E 108      34.973 -12.805 -59.660  1.00  0.00           H
ATOM   2427  CE  LYS E 108      36.179 -12.333 -61.401  1.00  0.00           C
ATOM   2428  HE2 LYS E 108      37.103 -12.553 -60.867  1.00  0.00           H
ATOM   2429  HE3 LYS E 108      36.385 -12.677 -62.415  1.00  0.00           H
ATOM   2430  NZ  LYS E 108      36.070 -10.791 -61.427  1.00  0.00           N
ATOM   2431  HZ1 LYS E 108      36.662 -10.209 -62.003  1.00  0.00           H
ATOM   2432  HZ2 LYS E 108      35.179 -10.721 -61.897  1.00  0.00           H
ATOM   2433  HZ3 LYS E 108      36.064 -10.416 -60.490  1.00  0.00           H
ATOM   2434  C   LYS E 108      35.836 -17.480 -59.347  1.00  0.00           C
ATOM   2435  O   LYS E 108      36.055 -17.812 -58.221  1.00  0.00           O
ATOM   2436  N   SER E 109      36.660 -17.738 -60.347  1.00  0.00           N
ATOM   2437  H   SER E 109      36.407 -17.750 -61.325  1.00  0.00           H
ATOM   2438  CA  SER E 109      37.954 -18.467 -60.179  1.00  0.00           C
ATOM   2439  HA  SER E 109      38.313 -18.249 -59.173  1.00  0.00           H
ATOM   2440  CB  SER E 109      37.747 -19.993 -60.190  1.00  0.00           C
ATOM   2441  HB2 SER E 109      37.096 -20.276 -59.363  1.00  0.00           H
ATOM   2442  HB3 SER E 109      37.318 -20.269 -61.153  1.00  0.00           H
ATOM   2443  OG  SER E 109      39.075 -20.606 -60.063  1.00  0.00           O
ATOM   2444  HG  SER E 109      38.982 -21.522 -59.793  1.00  0.00           H
ATOM   2445  C   SER E 109      39.061 -18.070 -61.202  1.00  0.00           C
ATOM   2446  O   SER E 109      38.768 -17.935 -62.385  1.00  0.00           O
ATOM   2447  N   GLY E 110      40.281 -17.852 -60.653  1.00  0.00           N
ATOM   2448  H   GLY E 110      40.376 -18.122 -59.685  1.00  0.00           H
ATOM   2449  CA  GLY E 110      41.455 -17.653 -61.533  1.00  0.00           C
ATOM   2450  HA2 GLY E 110      42.278 -18.331 -61.312  1.00  0.00           H
ATOM   2451  HA3 GLY E 110      41.207 -18.026 -62.527  1.00  0.00           H
ATOM   2452  C   GLY E 110      41.963 -16.255 -61.616  1.00  0.00           C
ATOM   2453  O   GLY E 110      42.913 -16.069 -62.386  1.00  0.00           O
ATOM   2454  N   PHE E 111      41.351 -15.330 -60.904  1.00  0.00           N
ATOM   2455  H   PHE E 111      40.629 -15.674 -60.287  1.00  0.00           H
ATOM   2456  CA  PHE E 111      41.410 -13.913 -61.161  1.00  0.00           C
ATOM   2457  HA  PHE E 111      41.839 -13.767 -62.152  1.00  0.00           H
ATOM   2458  CB  PHE E 111      39.958 -13.271 -61.155  1.00  0.00           C
ATOM   2459  HB2 PHE E 111      40.152 -12.225 -61.396  1.00  0.00           H
ATOM   2460  HB3 PHE E 111      39.376 -13.764 -61.933  1.00  0.00           H
ATOM   2461  CG  PHE E 111      39.305 -13.291 -59.792  1.00  0.00           C
ATOM   2462  CD1 PHE E 111      39.222 -12.118 -59.019  1.00  0.00           C
ATOM   2463  HD1 PHE E 111      39.622 -11.180 -59.375  1.00  0.00           H
ATOM   2464  CE1 PHE E 111      38.349 -12.105 -57.883  1.00  0.00           C
ATOM   2465  HE1 PHE E 111      38.121 -11.169 -57.395  1.00  0.00           H
ATOM   2466  CZ  PHE E 111      37.742 -13.278 -57.441  1.00  0.00           C
ATOM   2467  HZ  PHE E 111      37.243 -13.264 -56.484  1.00  0.00           H
ATOM   2468  CE2 PHE E 111      37.915 -14.475 -58.182  1.00  0.00           C
ATOM   2469  HE2 PHE E 111      37.541 -15.447 -57.896  1.00  0.00           H
ATOM   2470  CD2 PHE E 111      38.711 -14.453 -59.378  1.00  0.00           C
ATOM   2471  HD2 PHE E 111      38.775 -15.288 -60.059  1.00  0.00           H
ATOM   2472  C   PHE E 111      42.355 -13.180 -60.116  1.00  0.00           C
ATOM   2473  O   PHE E 111      42.625 -13.737 -59.032  1.00  0.00           O
ATOM   2474  N   MET E 112      42.740 -11.878 -60.298  1.00  0.00           N
ATOM   2475  H   MET E 112      42.528 -11.414 -61.170  1.00  0.00           H
ATOM   2476  CA  MET E 112      43.588 -11.157 -59.331  1.00  0.00           C
ATOM   2477  HA  MET E 112      43.403 -11.562 -58.336  1.00  0.00           H
ATOM   2478  CB  MET E 112      45.086 -11.455 -59.550  1.00  0.00           C
ATOM   2479  HB2 MET E 112      45.403 -12.498 -59.574  1.00  0.00           H
ATOM   2480  HB3 MET E 112      45.218 -11.185 -60.597  1.00  0.00           H
ATOM   2481  CG  MET E 112      46.136 -10.727 -58.619  1.00  0.00           C
ATOM   2482  HG2 MET E 112      45.906  -9.663 -58.567  1.00  0.00           H
ATOM   2483  HG3 MET E 112      46.147 -11.245 -57.660  1.00  0.00           H
ATOM   2484  SD  MET E 112      47.803 -10.809 -59.265  1.00  0.00           S
ATOM   2485  CE  MET E 112      47.983  -9.072 -59.787  1.00  0.00           C
ATOM   2486  HE1 MET E 112      47.643  -8.395 -59.002  1.00  0.00           H
ATOM   2487  HE2 MET E 112      49.047  -8.911 -59.956  1.00  0.00           H
ATOM   2488  HE3 MET E 112      47.334  -8.927 -60.650  1.00  0.00           H
ATOM   2489  C   MET E 112      43.270  -9.671 -59.261  1.00  0.00           C
ATOM   2490  O   MET E 112      43.028  -9.131 -60.331  1.00  0.00           O
ATOM   2491  N   LEU E 113      43.251  -9.065 -58.059  1.00  0.00           N
ATOM   2492  H   LEU E 113      43.404  -9.552 -57.187  1.00  0.00           H
ATOM   2493  CA  LEU E 113      42.920  -7.648 -57.916  1.00  0.00           C
ATOM   2494  HA  LEU E 113      42.532  -7.335 -58.886  1.00  0.00           H
ATOM   2495  CB  LEU E 113      41.871  -7.349 -56.845  1.00  0.00           C
ATOM   2496  HB2 LEU E 113      42.396  -7.685 -55.951  1.00  0.00           H
ATOM   2497  HB3 LEU E 113      41.681  -6.276 -56.799  1.00  0.00           H
ATOM   2498  CG  LEU E 113      40.522  -8.153 -56.934  1.00  0.00           C
ATOM   2499  HG  LEU E 113      40.650  -9.228 -56.808  1.00  0.00           H
ATOM   2500  CD1 LEU E 113      39.618  -7.860 -55.783  1.00  0.00           C
ATOM   2501 HD11 LEU E 113      40.142  -7.946 -54.831  1.00  0.00           H
ATOM   2502 HD12 LEU E 113      39.312  -6.819 -55.888  1.00  0.00           H
ATOM   2503 HD13 LEU E 113      38.702  -8.451 -55.794  1.00  0.00           H
ATOM   2504  CD2 LEU E 113      39.783  -7.739 -58.217  1.00  0.00           C
ATOM   2505 HD21 LEU E 113      38.704  -7.785 -58.071  1.00  0.00           H
ATOM   2506 HD22 LEU E 113      39.929  -6.686 -58.456  1.00  0.00           H
ATOM   2507 HD23 LEU E 113      40.200  -8.309 -59.047  1.00  0.00           H
ATOM   2508  C   LEU E 113      44.272  -6.758 -57.648  1.00  0.00           C
ATOM   2509  O   LEU E 113      45.212  -7.216 -56.987  1.00  0.00           O
ATOM   2510  N   SER E 114      44.233  -5.514 -58.020  1.00  0.00           N
ATOM   2511  H   SER E 114      43.454  -5.202 -58.581  1.00  0.00           H
ATOM   2512  CA  SER E 114      45.319  -4.579 -57.846  1.00  0.00           C
ATOM   2513  HA  SER E 114      46.260  -4.945 -58.255  1.00  0.00           H
ATOM   2514  CB  SER E 114      45.076  -3.289 -58.512  1.00  0.00           C
ATOM   2515  HB2 SER E 114      45.882  -2.576 -58.341  1.00  0.00           H
ATOM   2516  HB3 SER E 114      45.040  -3.319 -59.601  1.00  0.00           H
ATOM   2517  OG  SER E 114      43.877  -2.636 -57.990  1.00  0.00           O
ATOM   2518  HG  SER E 114      43.070  -3.007 -58.354  1.00  0.00           H
ATOM   2519  C   SER E 114      45.508  -4.265 -56.360  1.00  0.00           C
ATOM   2520  O   SER E 114      44.549  -4.418 -55.590  1.00  0.00           O
ATOM   2521  N   LEU E 115      46.781  -3.906 -55.983  1.00  0.00           N
ATOM   2522  H   LEU E 115      47.614  -3.820 -56.548  1.00  0.00           H
ATOM   2523  CA  LEU E 115      47.107  -3.893 -54.529  1.00  0.00           C
ATOM   2524  HA  LEU E 115      46.677  -4.810 -54.126  1.00  0.00           H
ATOM   2525  CB  LEU E 115      48.656  -3.868 -54.203  1.00  0.00           C
ATOM   2526  HB2 LEU E 115      49.169  -4.361 -55.030  1.00  0.00           H
ATOM   2527  HB3 LEU E 115      49.035  -2.847 -54.212  1.00  0.00           H
ATOM   2528  CG  LEU E 115      49.158  -4.431 -52.811  1.00  0.00           C
ATOM   2529  HG  LEU E 115      48.650  -3.888 -52.014  1.00  0.00           H
ATOM   2530  CD1 LEU E 115      48.921  -5.899 -52.526  1.00  0.00           C
ATOM   2531 HD11 LEU E 115      49.386  -6.129 -51.568  1.00  0.00           H
ATOM   2532 HD12 LEU E 115      47.878  -6.113 -52.291  1.00  0.00           H
ATOM   2533 HD13 LEU E 115      49.291  -6.619 -53.256  1.00  0.00           H
ATOM   2534  CD2 LEU E 115      50.693  -4.231 -53.016  1.00  0.00           C
ATOM   2535 HD21 LEU E 115      51.163  -4.845 -52.249  1.00  0.00           H
ATOM   2536 HD22 LEU E 115      50.957  -4.622 -53.999  1.00  0.00           H
ATOM   2537 HD23 LEU E 115      50.939  -3.169 -53.011  1.00  0.00           H
ATOM   2538  C   LEU E 115      46.324  -2.868 -53.708  1.00  0.00           C
ATOM   2539  O   LEU E 115      46.158  -2.990 -52.524  1.00  0.00           O
ATOM   2540  N   GLN E 116      45.758  -1.811 -54.347  1.00  0.00           N
ATOM   2541  H   GLN E 116      45.992  -1.724 -55.326  1.00  0.00           H
ATOM   2542  CA  GLN E 116      44.798  -0.901 -53.780  1.00  0.00           C
ATOM   2543  HA  GLN E 116      45.206  -0.694 -52.791  1.00  0.00           H
ATOM   2544  CB  GLN E 116      44.700   0.333 -54.692  1.00  0.00           C
ATOM   2545  HB2 GLN E 116      44.249   0.033 -55.638  1.00  0.00           H
ATOM   2546  HB3 GLN E 116      44.026   1.060 -54.238  1.00  0.00           H
ATOM   2547  CG  GLN E 116      45.993   1.128 -54.963  1.00  0.00           C
ATOM   2548  HG2 GLN E 116      45.749   2.188 -55.038  1.00  0.00           H
ATOM   2549  HG3 GLN E 116      46.652   1.052 -54.099  1.00  0.00           H
ATOM   2550  CD  GLN E 116      46.696   0.728 -56.272  1.00  0.00           C
ATOM   2551  OE1 GLN E 116      46.905  -0.446 -56.613  1.00  0.00           O
ATOM   2552  NE2 GLN E 116      47.114   1.727 -57.017  1.00  0.00           N
ATOM   2553 HE21 GLN E 116      47.622   1.552 -57.873  1.00  0.00           H
ATOM   2554 HE22 GLN E 116      46.967   2.655 -56.647  1.00  0.00           H
ATOM   2555  C   GLN E 116      43.363  -1.402 -53.682  1.00  0.00           C
ATOM   2556  O   GLN E 116      42.697  -1.016 -52.707  1.00  0.00           O
ATOM   2557  N   MET E 117      42.891  -2.243 -54.599  1.00  0.00           N
ATOM   2558  H   MET E 117      43.332  -2.565 -55.449  1.00  0.00           H
ATOM   2559  CA  MET E 117      41.601  -2.905 -54.360  1.00  0.00           C
ATOM   2560  HA  MET E 117      40.902  -2.119 -54.075  1.00  0.00           H
ATOM   2561  CB  MET E 117      41.139  -3.499 -55.672  1.00  0.00           C
ATOM   2562  HB2 MET E 117      41.108  -2.792 -56.501  1.00  0.00           H
ATOM   2563  HB3 MET E 117      41.855  -4.234 -56.041  1.00  0.00           H
ATOM   2564  CG  MET E 117      39.878  -4.237 -55.539  1.00  0.00           C
ATOM   2565  HG2 MET E 117      39.676  -4.638 -56.532  1.00  0.00           H
ATOM   2566  HG3 MET E 117      39.878  -5.100 -54.873  1.00  0.00           H
ATOM   2567  SD  MET E 117      38.412  -3.178 -54.995  1.00  0.00           S
ATOM   2568  CE  MET E 117      38.396  -1.983 -56.322  1.00  0.00           C
ATOM   2569  HE1 MET E 117      39.301  -1.381 -56.408  1.00  0.00           H
ATOM   2570  HE2 MET E 117      38.101  -2.520 -57.223  1.00  0.00           H
ATOM   2571  HE3 MET E 117      37.546  -1.337 -56.101  1.00  0.00           H
ATOM   2572  C   MET E 117      41.629  -3.934 -53.294  1.00  0.00           C
ATOM   2573  O   MET E 117      40.752  -4.070 -52.429  1.00  0.00           O
ATOM   2574  N   LEU E 118      42.740  -4.749 -53.270  1.00  0.00           N
ATOM   2575  H   LEU E 118      43.392  -4.795 -54.040  1.00  0.00           H
ATOM   2576  CA  LEU E 118      43.028  -5.659 -52.084  1.00  0.00           C
ATOM   2577  HA  LEU E 118      42.140  -6.253 -51.865  1.00  0.00           H
ATOM   2578  CB  LEU E 118      44.131  -6.666 -52.410  1.00  0.00           C
ATOM   2579  HB2 LEU E 118      44.964  -6.049 -52.745  1.00  0.00           H
ATOM   2580  HB3 LEU E 118      44.389  -7.159 -51.472  1.00  0.00           H
ATOM   2581  CG  LEU E 118      43.802  -7.666 -53.505  1.00  0.00           C
ATOM   2582  HG  LEU E 118      43.580  -7.146 -54.437  1.00  0.00           H
ATOM   2583  CD1 LEU E 118      45.036  -8.585 -53.748  1.00  0.00           C
ATOM   2584 HD11 LEU E 118      45.206  -9.297 -52.941  1.00  0.00           H
ATOM   2585 HD12 LEU E 118      44.961  -9.147 -54.679  1.00  0.00           H
ATOM   2586 HD13 LEU E 118      45.921  -7.950 -53.812  1.00  0.00           H
ATOM   2587  CD2 LEU E 118      42.644  -8.637 -53.170  1.00  0.00           C
ATOM   2588 HD21 LEU E 118      42.270  -9.237 -53.999  1.00  0.00           H
ATOM   2589 HD22 LEU E 118      42.737  -9.185 -52.232  1.00  0.00           H
ATOM   2590 HD23 LEU E 118      41.833  -7.910 -53.128  1.00  0.00           H
ATOM   2591  C   LEU E 118      43.106  -4.916 -50.758  1.00  0.00           C
ATOM   2592  O   LEU E 118      42.542  -5.429 -49.752  1.00  0.00           O
ATOM   2593  N   GLU E 119      43.713  -3.695 -50.623  1.00  0.00           N
ATOM   2594  H   GLU E 119      44.298  -3.359 -51.375  1.00  0.00           H
ATOM   2595  CA  GLU E 119      43.552  -2.863 -49.396  1.00  0.00           C
ATOM   2596  HA  GLU E 119      44.016  -3.399 -48.569  1.00  0.00           H
ATOM   2597  CB  GLU E 119      44.519  -1.635 -49.606  1.00  0.00           C
ATOM   2598  HB2 GLU E 119      45.458  -1.918 -50.082  1.00  0.00           H
ATOM   2599  HB3 GLU E 119      43.994  -0.991 -50.312  1.00  0.00           H
ATOM   2600  CG  GLU E 119      44.778  -0.984 -48.237  1.00  0.00           C
ATOM   2601  HG2 GLU E 119      45.420  -0.123 -48.424  1.00  0.00           H
ATOM   2602  HG3 GLU E 119      43.854  -0.596 -47.809  1.00  0.00           H
ATOM   2603  CD  GLU E 119      45.528  -1.873 -47.234  1.00  0.00           C
ATOM   2604  OE1 GLU E 119      46.738  -2.214 -47.503  1.00  0.00           O
ATOM   2605  OE2 GLU E 119      44.941  -2.399 -46.235  1.00  0.00           O
ATOM   2606  C   GLU E 119      42.026  -2.541 -49.102  1.00  0.00           C
ATOM   2607  O   GLU E 119      41.515  -2.553 -47.938  1.00  0.00           O
ATOM   2608  N   LEU E 120      41.358  -2.288 -50.214  1.00  0.00           N
ATOM   2609  H   LEU E 120      41.838  -2.475 -51.082  1.00  0.00           H
ATOM   2610  CA  LEU E 120      39.922  -1.960 -50.176  1.00  0.00           C
ATOM   2611  HA  LEU E 120      39.771  -1.237 -49.375  1.00  0.00           H
ATOM   2612  CB  LEU E 120      39.424  -1.230 -51.466  1.00  0.00           C
ATOM   2613  HB2 LEU E 120      40.052  -0.361 -51.662  1.00  0.00           H
ATOM   2614  HB3 LEU E 120      39.670  -1.880 -52.306  1.00  0.00           H
ATOM   2615  CG  LEU E 120      37.951  -1.022 -51.553  1.00  0.00           C
ATOM   2616  HG  LEU E 120      37.406  -1.966 -51.528  1.00  0.00           H
ATOM   2617  CD1 LEU E 120      37.490  -0.051 -50.513  1.00  0.00           C
ATOM   2618 HD11 LEU E 120      37.720  -0.405 -49.508  1.00  0.00           H
ATOM   2619 HD12 LEU E 120      37.838   0.969 -50.674  1.00  0.00           H
ATOM   2620 HD13 LEU E 120      36.403   0.026 -50.494  1.00  0.00           H
ATOM   2621  CD2 LEU E 120      37.650  -0.301 -52.890  1.00  0.00           C
ATOM   2622 HD21 LEU E 120      37.831  -1.029 -53.681  1.00  0.00           H
ATOM   2623 HD22 LEU E 120      36.583  -0.083 -52.915  1.00  0.00           H
ATOM   2624 HD23 LEU E 120      38.203   0.631 -53.004  1.00  0.00           H
ATOM   2625  C   LEU E 120      39.019  -3.051 -49.655  1.00  0.00           C
ATOM   2626  O   LEU E 120      38.099  -2.894 -48.849  1.00  0.00           O
ATOM   2627  N   ILE E 121      39.345  -4.234 -50.087  1.00  0.00           N
ATOM   2628  H   ILE E 121      39.981  -4.281 -50.871  1.00  0.00           H
ATOM   2629  CA  ILE E 121      38.617  -5.509 -49.726  1.00  0.00           C
ATOM   2630  HA  ILE E 121      37.546  -5.308 -49.714  1.00  0.00           H
ATOM   2631  CB  ILE E 121      39.013  -6.582 -50.773  1.00  0.00           C
ATOM   2632  HB  ILE E 121      40.020  -6.274 -51.055  1.00  0.00           H
ATOM   2633  CG2 ILE E 121      39.262  -7.971 -50.246  1.00  0.00           C
ATOM   2634 HG21 ILE E 121      38.372  -8.471 -49.864  1.00  0.00           H
ATOM   2635 HG22 ILE E 121      39.708  -8.550 -51.054  1.00  0.00           H
ATOM   2636 HG23 ILE E 121      40.097  -7.907 -49.548  1.00  0.00           H
ATOM   2637  CG1 ILE E 121      38.180  -6.578 -51.994  1.00  0.00           C
ATOM   2638 HG12 ILE E 121      37.955  -5.541 -52.245  1.00  0.00           H
ATOM   2639 HG13 ILE E 121      38.776  -6.972 -52.817  1.00  0.00           H
ATOM   2640  CD1 ILE E 121      36.911  -7.381 -51.943  1.00  0.00           C
ATOM   2641 HD11 ILE E 121      36.272  -7.160 -51.088  1.00  0.00           H
ATOM   2642 HD12 ILE E 121      36.340  -7.064 -52.816  1.00  0.00           H
ATOM   2643 HD13 ILE E 121      37.198  -8.432 -51.979  1.00  0.00           H
ATOM   2644  C   ILE E 121      38.927  -5.825 -48.230  1.00  0.00           C
ATOM   2645  O   ILE E 121      38.149  -6.367 -47.477  1.00  0.00           O
ATOM   2646  N   THR E 122      40.170  -5.641 -47.843  1.00  0.00           N
ATOM   2647  H   THR E 122      40.852  -5.344 -48.526  1.00  0.00           H
ATOM   2648  CA  THR E 122      40.600  -5.728 -46.390  1.00  0.00           C
ATOM   2649  HA  THR E 122      40.449  -6.770 -46.106  1.00  0.00           H
ATOM   2650  CB  THR E 122      42.124  -5.244 -46.215  1.00  0.00           C
ATOM   2651  HB  THR E 122      42.237  -4.165 -46.120  1.00  0.00           H
ATOM   2652  CG2 THR E 122      42.650  -5.864 -44.883  1.00  0.00           C
ATOM   2653 HG21 THR E 122      43.730  -5.997 -44.936  1.00  0.00           H
ATOM   2654 HG22 THR E 122      42.425  -5.170 -44.073  1.00  0.00           H
ATOM   2655 HG23 THR E 122      42.213  -6.853 -44.744  1.00  0.00           H
ATOM   2656  OG1 THR E 122      43.034  -5.884 -47.074  1.00  0.00           O
ATOM   2657  HG1 THR E 122      42.847  -5.761 -48.008  1.00  0.00           H
ATOM   2658  C   THR E 122      39.718  -4.762 -45.531  1.00  0.00           C
ATOM   2659  O   THR E 122      39.031  -5.230 -44.593  1.00  0.00           O
ATOM   2660  N   ARG E 123      39.560  -3.438 -45.882  1.00  0.00           N
ATOM   2661  H   ARG E 123      40.103  -3.189 -46.696  1.00  0.00           H
ATOM   2662  CA  ARG E 123      38.714  -2.428 -45.221  1.00  0.00           C
ATOM   2663  HA  ARG E 123      39.086  -2.288 -44.206  1.00  0.00           H
ATOM   2664  CB  ARG E 123      38.887  -1.087 -46.025  1.00  0.00           C
ATOM   2665  HB2 ARG E 123      39.945  -0.973 -46.261  1.00  0.00           H
ATOM   2666  HB3 ARG E 123      38.479  -1.154 -47.033  1.00  0.00           H
ATOM   2667  CG  ARG E 123      38.423   0.181 -45.230  1.00  0.00           C
ATOM   2668  HG2 ARG E 123      37.487   0.035 -44.692  1.00  0.00           H
ATOM   2669  HG3 ARG E 123      39.145   0.305 -44.423  1.00  0.00           H
ATOM   2670  CD  ARG E 123      38.407   1.388 -46.218  1.00  0.00           C
ATOM   2671  HD2 ARG E 123      39.418   1.775 -46.345  1.00  0.00           H
ATOM   2672  HD3 ARG E 123      37.939   1.062 -47.146  1.00  0.00           H
ATOM   2673  NE  ARG E 123      37.658   2.506 -45.579  1.00  0.00           N
ATOM   2674  HE  ARG E 123      37.287   2.307 -44.660  1.00  0.00           H
ATOM   2675  CZ  ARG E 123      37.527   3.743 -46.026  1.00  0.00           C
ATOM   2676  NH1 ARG E 123      38.263   4.175 -47.081  1.00  0.00           N
ATOM   2677 HH11 ARG E 123      38.894   3.501 -47.491  1.00  0.00           H
ATOM   2678 HH12 ARG E 123      38.321   5.152 -47.332  1.00  0.00           H
ATOM   2679  NH2 ARG E 123      36.730   4.554 -45.370  1.00  0.00           N
ATOM   2680 HH21 ARG E 123      36.228   4.277 -44.538  1.00  0.00           H
ATOM   2681 HH22 ARG E 123      36.714   5.519 -45.668  1.00  0.00           H
ATOM   2682  C   ARG E 123      37.242  -2.826 -45.233  1.00  0.00           C
ATOM   2683  O   ARG E 123      36.606  -2.768 -44.196  1.00  0.00           O
ATOM   2684  N   LEU E 124      36.757  -3.250 -46.406  1.00  0.00           N
ATOM   2685  H   LEU E 124      37.481  -3.284 -47.110  1.00  0.00           H
ATOM   2686  CA  LEU E 124      35.393  -3.616 -46.688  1.00  0.00           C
ATOM   2687  HA  LEU E 124      34.799  -2.775 -46.330  1.00  0.00           H
ATOM   2688  CB  LEU E 124      35.333  -3.885 -48.174  1.00  0.00           C
ATOM   2689  HB2 LEU E 124      35.486  -2.936 -48.687  1.00  0.00           H
ATOM   2690  HB3 LEU E 124      36.159  -4.539 -48.457  1.00  0.00           H
ATOM   2691  CG  LEU E 124      33.958  -4.374 -48.534  1.00  0.00           C
ATOM   2692  HG  LEU E 124      33.697  -5.155 -47.821  1.00  0.00           H
ATOM   2693  CD1 LEU E 124      32.942  -3.214 -48.739  1.00  0.00           C
ATOM   2694 HD11 LEU E 124      33.035  -2.702 -47.781  1.00  0.00           H
ATOM   2695 HD12 LEU E 124      33.281  -2.470 -49.459  1.00  0.00           H
ATOM   2696 HD13 LEU E 124      31.888  -3.479 -48.817  1.00  0.00           H
ATOM   2697  CD2 LEU E 124      34.035  -5.064 -49.910  1.00  0.00           C
ATOM   2698 HD21 LEU E 124      33.042  -5.296 -50.294  1.00  0.00           H
ATOM   2699 HD22 LEU E 124      34.671  -4.545 -50.627  1.00  0.00           H
ATOM   2700 HD23 LEU E 124      34.464  -6.015 -49.592  1.00  0.00           H
ATOM   2701  C   LEU E 124      34.898  -4.737 -45.816  1.00  0.00           C
ATOM   2702  O   LEU E 124      33.923  -4.485 -45.041  1.00  0.00           O
ATOM   2703  N   HIE E 125      35.630  -5.839 -45.808  1.00  0.00           N
ATOM   2704  H   HIE E 125      36.310  -5.990 -46.540  1.00  0.00           H
ATOM   2705  CA  HIE E 125      35.439  -6.986 -44.901  1.00  0.00           C
ATOM   2706  HA  HIE E 125      34.574  -7.611 -45.124  1.00  0.00           H
ATOM   2707  CB  HIE E 125      36.731  -7.872 -45.089  1.00  0.00           C
ATOM   2708  HB2 HIE E 125      36.664  -8.428 -46.024  1.00  0.00           H
ATOM   2709  HB3 HIE E 125      37.604  -7.238 -44.934  1.00  0.00           H
ATOM   2710  CG  HIE E 125      36.805  -8.931 -44.089  1.00  0.00           C
ATOM   2711  ND1 HIE E 125      35.758  -9.780 -43.636  1.00  0.00           N
ATOM   2712  CE1 HIE E 125      36.349 -10.682 -42.851  1.00  0.00           C
ATOM   2713  HE1 HIE E 125      35.854 -11.541 -42.423  1.00  0.00           H
ATOM   2714  NE2 HIE E 125      37.639 -10.397 -42.756  1.00  0.00           N
ATOM   2715  HE2 HIE E 125      38.355 -10.880 -42.232  1.00  0.00           H
ATOM   2716  CD2 HIE E 125      37.932  -9.309 -43.534  1.00  0.00           C
ATOM   2717  HD2 HIE E 125      38.895  -8.824 -43.607  1.00  0.00           H
ATOM   2718  C   HIE E 125      35.376  -6.582 -43.444  1.00  0.00           C
ATOM   2719  O   HIE E 125      34.544  -7.087 -42.755  1.00  0.00           O
ATOM   2720  N   GLN E 126      36.194  -5.593 -43.087  1.00  0.00           N
ATOM   2721  H   GLN E 126      36.571  -4.972 -43.789  1.00  0.00           H
ATOM   2722  CA  GLN E 126      36.312  -5.284 -41.672  1.00  0.00           C
ATOM   2723  HA  GLN E 126      36.016  -6.163 -41.101  1.00  0.00           H
ATOM   2724  CB  GLN E 126      37.772  -5.024 -41.409  1.00  0.00           C
ATOM   2725  HB2 GLN E 126      38.356  -5.923 -41.608  1.00  0.00           H
ATOM   2726  HB3 GLN E 126      37.991  -4.253 -42.148  1.00  0.00           H
ATOM   2727  CG  GLN E 126      38.137  -4.485 -40.007  1.00  0.00           C
ATOM   2728  HG2 GLN E 126      39.117  -4.008 -39.988  1.00  0.00           H
ATOM   2729  HG3 GLN E 126      37.452  -3.668 -39.781  1.00  0.00           H
ATOM   2730  CD  GLN E 126      37.949  -5.512 -38.909  1.00  0.00           C
ATOM   2731  OE1 GLN E 126      38.046  -6.728 -39.084  1.00  0.00           O
ATOM   2732  NE2 GLN E 126      37.797  -5.064 -37.698  1.00  0.00           N
ATOM   2733 HE21 GLN E 126      37.732  -5.640 -36.870  1.00  0.00           H
ATOM   2734 HE22 GLN E 126      37.633  -4.070 -37.625  1.00  0.00           H
ATOM   2735  C   GLN E 126      35.236  -4.264 -41.203  1.00  0.00           C
ATOM   2736  O   GLN E 126      34.856  -4.288 -40.059  1.00  0.00           O
ATOM   2737  N   TYR E 127      34.645  -3.530 -42.108  1.00  0.00           N
ATOM   2738  H   TYR E 127      34.998  -3.679 -43.042  1.00  0.00           H
ATOM   2739  CA  TYR E 127      33.325  -2.797 -41.995  1.00  0.00           C
ATOM   2740  HA  TYR E 127      33.300  -2.104 -41.154  1.00  0.00           H
ATOM   2741  CB  TYR E 127      33.233  -1.862 -43.212  1.00  0.00           C
ATOM   2742  HB2 TYR E 127      34.113  -1.242 -43.385  1.00  0.00           H
ATOM   2743  HB3 TYR E 127      33.241  -2.509 -44.089  1.00  0.00           H
ATOM   2744  CG  TYR E 127      32.016  -0.966 -43.113  1.00  0.00           C
ATOM   2745  CD1 TYR E 127      30.797  -1.540 -43.477  1.00  0.00           C
ATOM   2746  HD1 TYR E 127      30.649  -2.585 -43.705  1.00  0.00           H
ATOM   2747  CE1 TYR E 127      29.615  -0.743 -43.583  1.00  0.00           C
ATOM   2748  HE1 TYR E 127      28.653  -1.101 -43.918  1.00  0.00           H
ATOM   2749  CZ  TYR E 127      29.754   0.589 -43.291  1.00  0.00           C
ATOM   2750  OH  TYR E 127      28.645   1.360 -43.459  1.00  0.00           O
ATOM   2751  HH  TYR E 127      28.665   2.128 -42.884  1.00  0.00           H
ATOM   2752  CE2 TYR E 127      30.980   1.198 -42.967  1.00  0.00           C
ATOM   2753  HE2 TYR E 127      31.136   2.245 -42.757  1.00  0.00           H
ATOM   2754  CD2 TYR E 127      32.101   0.389 -42.926  1.00  0.00           C
ATOM   2755  HD2 TYR E 127      33.101   0.762 -42.756  1.00  0.00           H
ATOM   2756  C   TYR E 127      32.187  -3.755 -41.907  1.00  0.00           C
ATOM   2757  O   TYR E 127      31.247  -3.581 -41.176  1.00  0.00           O
ATOM   2758  N   ILE E 128      32.136  -4.826 -42.683  1.00  0.00           N
ATOM   2759  H   ILE E 128      32.895  -4.795 -43.350  1.00  0.00           H
ATOM   2760  CA  ILE E 128      31.069  -5.844 -42.697  1.00  0.00           C
ATOM   2761  HA  ILE E 128      30.123  -5.348 -42.913  1.00  0.00           H
ATOM   2762  CB  ILE E 128      31.144  -6.810 -43.887  1.00  0.00           C
ATOM   2763  HB  ILE E 128      32.113  -7.303 -43.955  1.00  0.00           H
ATOM   2764  CG2 ILE E 128      30.110  -7.947 -43.741  1.00  0.00           C
ATOM   2765 HG21 ILE E 128      29.101  -7.604 -43.514  1.00  0.00           H
ATOM   2766 HG22 ILE E 128      30.050  -8.510 -44.673  1.00  0.00           H
ATOM   2767 HG23 ILE E 128      30.416  -8.653 -42.970  1.00  0.00           H
ATOM   2768  CG1 ILE E 128      30.877  -6.034 -45.195  1.00  0.00           C
ATOM   2769 HG12 ILE E 128      29.831  -5.914 -45.478  1.00  0.00           H
ATOM   2770 HG13 ILE E 128      31.286  -5.030 -45.084  1.00  0.00           H
ATOM   2771  CD1 ILE E 128      31.612  -6.706 -46.335  1.00  0.00           C
ATOM   2772 HD11 ILE E 128      32.692  -6.587 -46.248  1.00  0.00           H
ATOM   2773 HD12 ILE E 128      31.266  -7.736 -46.426  1.00  0.00           H
ATOM   2774 HD13 ILE E 128      31.247  -6.170 -47.211  1.00  0.00           H
ATOM   2775  C   ILE E 128      30.980  -6.525 -41.313  1.00  0.00           C
ATOM   2776  O   ILE E 128      29.972  -6.720 -40.663  1.00  0.00           O
ATOM   2777  N   PHE E 129      32.125  -6.888 -40.720  1.00  0.00           N
ATOM   2778  H   PHE E 129      32.994  -6.776 -41.221  1.00  0.00           H
ATOM   2779  CA  PHE E 129      32.172  -7.280 -39.377  1.00  0.00           C
ATOM   2780  HA  PHE E 129      31.383  -8.026 -39.275  1.00  0.00           H
ATOM   2781  CB  PHE E 129      33.506  -8.008 -39.153  1.00  0.00           C
ATOM   2782  HB2 PHE E 129      33.601  -8.783 -39.913  1.00  0.00           H
ATOM   2783  HB3 PHE E 129      34.242  -7.216 -39.291  1.00  0.00           H
ATOM   2784  CG  PHE E 129      33.722  -8.529 -37.709  1.00  0.00           C
ATOM   2785  CD1 PHE E 129      34.897  -8.194 -37.024  1.00  0.00           C
ATOM   2786  HD1 PHE E 129      35.674  -7.733 -37.615  1.00  0.00           H
ATOM   2787  CE1 PHE E 129      35.150  -8.632 -35.735  1.00  0.00           C
ATOM   2788  HE1 PHE E 129      36.123  -8.446 -35.304  1.00  0.00           H
ATOM   2789  CZ  PHE E 129      34.142  -9.222 -35.014  1.00  0.00           C
ATOM   2790  HZ  PHE E 129      34.296  -9.360 -33.954  1.00  0.00           H
ATOM   2791  CE2 PHE E 129      32.831  -9.434 -35.602  1.00  0.00           C
ATOM   2792  HE2 PHE E 129      32.010  -9.909 -35.084  1.00  0.00           H
ATOM   2793  CD2 PHE E 129      32.663  -9.096 -36.968  1.00  0.00           C
ATOM   2794  HD2 PHE E 129      31.791  -9.306 -37.570  1.00  0.00           H
ATOM   2795  C   PHE E 129      31.897  -6.189 -38.375  1.00  0.00           C
ATOM   2796  O   PHE E 129      30.969  -6.346 -37.577  1.00  0.00           O
ATOM   2797  N   SER E 130      32.579  -5.036 -38.489  1.00  0.00           N
ATOM   2798  H   SER E 130      33.287  -4.931 -39.201  1.00  0.00           H
ATOM   2799  CA  SER E 130      32.506  -4.009 -37.423  1.00  0.00           C
ATOM   2800  HA  SER E 130      32.396  -4.447 -36.431  1.00  0.00           H
ATOM   2801  CB  SER E 130      33.857  -3.305 -37.278  1.00  0.00           C
ATOM   2802  HB2 SER E 130      33.926  -3.006 -36.232  1.00  0.00           H
ATOM   2803  HB3 SER E 130      34.755  -3.918 -37.198  1.00  0.00           H
ATOM   2804  OG  SER E 130      34.182  -2.332 -38.309  1.00  0.00           O
ATOM   2805  HG  SER E 130      34.549  -2.804 -39.060  1.00  0.00           H
ATOM   2806  C   SER E 130      31.305  -2.975 -37.391  1.00  0.00           C
ATOM   2807  O   SER E 130      30.730  -2.673 -36.282  1.00  0.00           O
ATOM   2808  N   HIE E 131      30.814  -2.432 -38.494  1.00  0.00           N
ATOM   2809  H   HIE E 131      31.313  -2.647 -39.345  1.00  0.00           H
ATOM   2810  CA  HIE E 131      29.537  -1.688 -38.541  1.00  0.00           C
ATOM   2811  HA  HIE E 131      29.602  -1.041 -37.666  1.00  0.00           H
ATOM   2812  CB  HIE E 131      29.470  -0.913 -39.815  1.00  0.00           C
ATOM   2813  HB2 HIE E 131      30.432  -0.469 -40.069  1.00  0.00           H
ATOM   2814  HB3 HIE E 131      29.262  -1.733 -40.502  1.00  0.00           H
ATOM   2815  CG  HIE E 131      28.332   0.066 -39.964  1.00  0.00           C
ATOM   2816  ND1 HIE E 131      28.248   1.235 -39.279  1.00  0.00           N
ATOM   2817  CE1 HIE E 131      27.126   1.856 -39.660  1.00  0.00           C
ATOM   2818  HE1 HIE E 131      26.730   2.778 -39.262  1.00  0.00           H
ATOM   2819  NE2 HIE E 131      26.499   1.141 -40.588  1.00  0.00           N
ATOM   2820  HE2 HIE E 131      25.507   1.203 -40.766  1.00  0.00           H
ATOM   2821  CD2 HIE E 131      27.220  -0.039 -40.758  1.00  0.00           C
ATOM   2822  HD2 HIE E 131      26.897  -0.960 -41.220  1.00  0.00           H
ATOM   2823  C   HIE E 131      28.299  -2.395 -38.344  1.00  0.00           C
ATOM   2824  O   HIE E 131      27.283  -1.782 -37.973  1.00  0.00           O
ATOM   2825  N   ILE E 132      28.217  -3.706 -38.519  1.00  0.00           N
ATOM   2826  H   ILE E 132      29.107  -4.156 -38.674  1.00  0.00           H
ATOM   2827  CA  ILE E 132      27.005  -4.527 -38.667  1.00  0.00           C
ATOM   2828  HA  ILE E 132      26.115  -3.932 -38.462  1.00  0.00           H
ATOM   2829  CB  ILE E 132      26.888  -5.184 -40.066  1.00  0.00           C
ATOM   2830  HB  ILE E 132      27.576  -6.016 -40.216  1.00  0.00           H
ATOM   2831  CG2 ILE E 132      25.547  -5.851 -40.360  1.00  0.00           C
ATOM   2832 HG21 ILE E 132      24.830  -5.085 -40.656  1.00  0.00           H
ATOM   2833 HG22 ILE E 132      25.672  -6.490 -41.234  1.00  0.00           H
ATOM   2834 HG23 ILE E 132      25.251  -6.558 -39.585  1.00  0.00           H
ATOM   2835  CG1 ILE E 132      27.304  -4.273 -41.230  1.00  0.00           C
ATOM   2836 HG12 ILE E 132      26.771  -3.333 -41.084  1.00  0.00           H
ATOM   2837 HG13 ILE E 132      28.377  -4.132 -41.105  1.00  0.00           H
ATOM   2838  CD1 ILE E 132      27.042  -4.630 -42.668  1.00  0.00           C
ATOM   2839 HD11 ILE E 132      27.193  -5.684 -42.900  1.00  0.00           H
ATOM   2840 HD12 ILE E 132      25.994  -4.454 -42.911  1.00  0.00           H
ATOM   2841 HD13 ILE E 132      27.647  -3.931 -43.247  1.00  0.00           H
ATOM   2842  C   ILE E 132      26.919  -5.727 -37.569  1.00  0.00           C
ATOM   2843  O   ILE E 132      25.828  -6.110 -37.133  1.00  0.00           O
ATOM   2844  N   LEU E 133      28.035  -6.371 -37.272  1.00  0.00           N
ATOM   2845  H   LEU E 133      28.924  -5.981 -37.550  1.00  0.00           H
ATOM   2846  CA  LEU E 133      28.052  -7.788 -36.711  1.00  0.00           C
ATOM   2847  HA  LEU E 133      27.174  -8.057 -36.124  1.00  0.00           H
ATOM   2848  CB  LEU E 133      28.196  -8.863 -37.912  1.00  0.00           C
ATOM   2849  HB2 LEU E 133      29.187  -8.867 -38.366  1.00  0.00           H
ATOM   2850  HB3 LEU E 133      28.028  -9.821 -37.420  1.00  0.00           H
ATOM   2851  CG  LEU E 133      27.157  -8.916 -39.042  1.00  0.00           C
ATOM   2852  HG  LEU E 133      27.201  -7.909 -39.454  1.00  0.00           H
ATOM   2853  CD1 LEU E 133      27.519  -9.989 -40.076  1.00  0.00           C
ATOM   2854 HD11 LEU E 133      26.664 -10.187 -40.722  1.00  0.00           H
ATOM   2855 HD12 LEU E 133      28.256  -9.612 -40.784  1.00  0.00           H
ATOM   2856 HD13 LEU E 133      27.891 -10.926 -39.662  1.00  0.00           H
ATOM   2857  CD2 LEU E 133      25.724  -9.279 -38.629  1.00  0.00           C
ATOM   2858 HD21 LEU E 133      25.450  -8.579 -37.839  1.00  0.00           H
ATOM   2859 HD22 LEU E 133      24.978  -9.315 -39.422  1.00  0.00           H
ATOM   2860 HD23 LEU E 133      25.852 -10.231 -38.113  1.00  0.00           H
ATOM   2861  C   LEU E 133      29.176  -8.070 -35.658  1.00  0.00           C
ATOM   2862  O   LEU E 133      29.694  -9.177 -35.500  1.00  0.00           O
ATOM   2863  N   ARG E 134      29.591  -7.010 -34.978  1.00  0.00           N
ATOM   2864  H   ARG E 134      29.022  -6.176 -34.993  1.00  0.00           H
ATOM   2865  CA  ARG E 134      30.714  -7.030 -34.009  1.00  0.00           C
ATOM   2866  HA  ARG E 134      31.291  -7.949 -34.112  1.00  0.00           H
ATOM   2867  CB  ARG E 134      31.613  -5.788 -34.410  1.00  0.00           C
ATOM   2868  HB2 ARG E 134      31.816  -6.004 -35.459  1.00  0.00           H
ATOM   2869  HB3 ARG E 134      31.156  -4.818 -34.217  1.00  0.00           H
ATOM   2870  CG  ARG E 134      32.844  -5.982 -33.495  1.00  0.00           C
ATOM   2871  HG2 ARG E 134      32.586  -5.486 -32.560  1.00  0.00           H
ATOM   2872  HG3 ARG E 134      33.106  -7.037 -33.412  1.00  0.00           H
ATOM   2873  CD  ARG E 134      33.983  -5.121 -34.081  1.00  0.00           C
ATOM   2874  HD2 ARG E 134      34.402  -5.603 -34.965  1.00  0.00           H
ATOM   2875  HD3 ARG E 134      33.704  -4.107 -34.367  1.00  0.00           H
ATOM   2876  NE  ARG E 134      35.041  -5.119 -33.084  1.00  0.00           N
ATOM   2877  HE  ARG E 134      35.387  -6.022 -32.792  1.00  0.00           H
ATOM   2878  CZ  ARG E 134      35.696  -4.094 -32.591  1.00  0.00           C
ATOM   2879  NH1 ARG E 134      35.371  -2.868 -32.805  1.00  0.00           N
ATOM   2880 HH11 ARG E 134      34.553  -2.793 -33.392  1.00  0.00           H
ATOM   2881 HH12 ARG E 134      35.764  -2.037 -32.386  1.00  0.00           H
ATOM   2882  NH2 ARG E 134      36.634  -4.257 -31.761  1.00  0.00           N
ATOM   2883 HH21 ARG E 134      37.085  -5.155 -31.660  1.00  0.00           H
ATOM   2884 HH22 ARG E 134      36.905  -3.467 -31.193  1.00  0.00           H
ATOM   2885  C   ARG E 134      30.011  -6.803 -32.616  1.00  0.00           C
ATOM   2886  O   ARG E 134      29.097  -5.943 -32.475  1.00  0.00           O
ATOM   2887  N   LEU E 135      30.399  -7.643 -31.665  1.00  0.00           N
ATOM   2888  H   LEU E 135      31.097  -8.346 -31.863  1.00  0.00           H
ATOM   2889  CA  LEU E 135      30.030  -7.604 -30.267  1.00  0.00           C
ATOM   2890  HA  LEU E 135      30.336  -8.532 -29.782  1.00  0.00           H
ATOM   2891  CB  LEU E 135      30.745  -6.400 -29.526  1.00  0.00           C
ATOM   2892  HB2 LEU E 135      30.397  -5.444 -29.916  1.00  0.00           H
ATOM   2893  HB3 LEU E 135      30.483  -6.494 -28.472  1.00  0.00           H
ATOM   2894  CG  LEU E 135      32.303  -6.328 -29.617  1.00  0.00           C
ATOM   2895  HG  LEU E 135      32.463  -6.751 -30.609  1.00  0.00           H
ATOM   2896  CD1 LEU E 135      32.852  -4.955 -29.600  1.00  0.00           C
ATOM   2897 HD11 LEU E 135      32.489  -4.322 -30.409  1.00  0.00           H
ATOM   2898 HD12 LEU E 135      32.586  -4.445 -28.674  1.00  0.00           H
ATOM   2899 HD13 LEU E 135      33.929  -5.106 -29.670  1.00  0.00           H
ATOM   2900  CD2 LEU E 135      33.085  -7.145 -28.601  1.00  0.00           C
ATOM   2901 HD21 LEU E 135      32.644  -8.140 -28.544  1.00  0.00           H
ATOM   2902 HD22 LEU E 135      34.161  -7.126 -28.770  1.00  0.00           H
ATOM   2903 HD23 LEU E 135      32.889  -6.714 -27.619  1.00  0.00           H
ATOM   2904  C   LEU E 135      28.450  -7.688 -30.147  1.00  0.00           C
ATOM   2905  O   LEU E 135      27.747  -8.233 -31.011  1.00  0.00           O
ATOM   2906  N   GLU E 136      27.925  -7.028 -29.119  1.00  0.00           N
ATOM   2907  H   GLU E 136      28.507  -6.584 -28.423  1.00  0.00           H
ATOM   2908  CA  GLU E 136      26.444  -6.985 -28.962  1.00  0.00           C
ATOM   2909  HA  GLU E 136      25.945  -7.917 -29.230  1.00  0.00           H
ATOM   2910  CB  GLU E 136      26.070  -6.729 -27.484  1.00  0.00           C
ATOM   2911  HB2 GLU E 136      26.566  -5.858 -27.057  1.00  0.00           H
ATOM   2912  HB3 GLU E 136      25.000  -6.519 -27.484  1.00  0.00           H
ATOM   2913  CG  GLU E 136      26.292  -8.007 -26.726  1.00  0.00           C
ATOM   2914  HG2 GLU E 136      27.369  -8.150 -26.639  1.00  0.00           H
ATOM   2915  HG3 GLU E 136      25.928  -7.813 -25.717  1.00  0.00           H
ATOM   2916  CD  GLU E 136      25.644  -9.330 -27.199  1.00  0.00           C
ATOM   2917  OE1 GLU E 136      24.940  -9.482 -28.244  1.00  0.00           O
ATOM   2918  OE2 GLU E 136      25.878 -10.280 -26.460  1.00  0.00           O
ATOM   2919  C   GLU E 136      25.827  -5.878 -29.900  1.00  0.00           C
ATOM   2920  O   GLU E 136      24.939  -6.080 -30.682  1.00  0.00           O
ATOM   2921  N   LYS E 137      26.440  -4.699 -29.810  1.00  0.00           N
ATOM   2922  H   LYS E 137      27.273  -4.548 -29.259  1.00  0.00           H
ATOM   2923  CA  LYS E 137      26.176  -3.569 -30.695  1.00  0.00           C
ATOM   2924  HA  LYS E 137      25.434  -3.902 -31.421  1.00  0.00           H
ATOM   2925  CB  LYS E 137      25.624  -2.436 -29.839  1.00  0.00           C
ATOM   2926  HB2 LYS E 137      24.642  -2.746 -29.480  1.00  0.00           H
ATOM   2927  HB3 LYS E 137      26.323  -2.204 -29.035  1.00  0.00           H
ATOM   2928  CG  LYS E 137      25.298  -1.168 -30.616  1.00  0.00           C
ATOM   2929  HG2 LYS E 137      26.215  -0.945 -31.162  1.00  0.00           H
ATOM   2930  HG3 LYS E 137      24.487  -1.395 -31.308  1.00  0.00           H
ATOM   2931  CD  LYS E 137      25.064   0.127 -29.854  1.00  0.00           C
ATOM   2932  HD2 LYS E 137      24.866   0.877 -30.619  1.00  0.00           H
ATOM   2933  HD3 LYS E 137      24.216   0.120 -29.169  1.00  0.00           H
ATOM   2934  CE  LYS E 137      26.291   0.590 -29.011  1.00  0.00           C
ATOM   2935  HE2 LYS E 137      26.511  -0.229 -28.327  1.00  0.00           H
ATOM   2936  HE3 LYS E 137      27.209   0.686 -29.592  1.00  0.00           H
ATOM   2937  NZ  LYS E 137      25.956   1.837 -28.261  1.00  0.00           N
ATOM   2938  HZ1 LYS E 137      26.670   2.076 -27.588  1.00  0.00           H
ATOM   2939  HZ2 LYS E 137      25.748   2.570 -28.925  1.00  0.00           H
ATOM   2940  HZ3 LYS E 137      25.088   1.693 -27.766  1.00  0.00           H
ATOM   2941  C   LYS E 137      27.471  -3.377 -31.557  1.00  0.00           C
ATOM   2942  O   LYS E 137      28.533  -3.262 -30.960  1.00  0.00           O
ATOM   2943  N   PRO E 138      27.335  -3.051 -32.837  1.00  0.00           N
ATOM   2944  CD  PRO E 138      26.169  -3.215 -33.677  1.00  0.00           C
ATOM   2945  HD2 PRO E 138      25.316  -2.726 -33.207  1.00  0.00           H
ATOM   2946  HD3 PRO E 138      25.931  -4.257 -33.889  1.00  0.00           H
ATOM   2947  CG  PRO E 138      26.422  -2.448 -35.003  1.00  0.00           C
ATOM   2948  HG2 PRO E 138      26.036  -1.444 -34.824  1.00  0.00           H
ATOM   2949  HG3 PRO E 138      25.998  -2.974 -35.858  1.00  0.00           H
ATOM   2950  CB  PRO E 138      27.952  -2.384 -35.088  1.00  0.00           C
ATOM   2951  HB2 PRO E 138      28.426  -1.478 -35.465  1.00  0.00           H
ATOM   2952  HB3 PRO E 138      28.223  -3.305 -35.604  1.00  0.00           H
ATOM   2953  CA  PRO E 138      28.451  -2.568 -33.616  1.00  0.00           C
ATOM   2954  HA  PRO E 138      29.117  -3.426 -33.523  1.00  0.00           H
ATOM   2955  C   PRO E 138      29.213  -1.402 -33.114  1.00  0.00           C
ATOM   2956  O   PRO E 138      28.676  -0.391 -32.713  1.00  0.00           O
ATOM   2957  N   ALA E 139      30.495  -1.521 -33.435  1.00  0.00           N
ATOM   2958  H   ALA E 139      30.910  -2.364 -33.806  1.00  0.00           H
ATOM   2959  CA  ALA E 139      31.443  -0.419 -33.261  1.00  0.00           C
ATOM   2960  HA  ALA E 139      30.962   0.543 -33.437  1.00  0.00           H
ATOM   2961  CB  ALA E 139      31.924  -0.557 -31.799  1.00  0.00           C
ATOM   2962  HB1 ALA E 139      31.155  -0.314 -31.066  1.00  0.00           H
ATOM   2963  HB2 ALA E 139      32.193  -1.593 -31.590  1.00  0.00           H
ATOM   2964  HB3 ALA E 139      32.855  -0.050 -31.544  1.00  0.00           H
ATOM   2965  C   ALA E 139      32.656  -0.690 -34.153  1.00  0.00           C
ATOM   2966  O   ALA E 139      33.208  -1.774 -34.260  1.00  0.00           O
ATOM   2967  N   LEU E 140      33.084   0.417 -34.798  1.00  0.00           N
ATOM   2968  H   LEU E 140      32.592   1.268 -34.563  1.00  0.00           H
ATOM   2969  CA  LEU E 140      34.081   0.339 -35.873  1.00  0.00           C
ATOM   2970  HA  LEU E 140      33.706  -0.557 -36.368  1.00  0.00           H
ATOM   2971  CB  LEU E 140      34.070   1.606 -36.726  1.00  0.00           C
ATOM   2972  HB2 LEU E 140      34.029   2.444 -36.031  1.00  0.00           H
ATOM   2973  HB3 LEU E 140      34.901   1.645 -37.430  1.00  0.00           H
ATOM   2974  CG  LEU E 140      32.917   1.697 -37.749  1.00  0.00           C
ATOM   2975  HG  LEU E 140      32.981   0.888 -38.477  1.00  0.00           H
ATOM   2976  CD1 LEU E 140      31.479   1.702 -37.165  1.00  0.00           C
ATOM   2977 HD11 LEU E 140      31.196   0.744 -36.729  1.00  0.00           H
ATOM   2978 HD12 LEU E 140      31.374   2.447 -36.376  1.00  0.00           H
ATOM   2979 HD13 LEU E 140      30.794   1.719 -38.013  1.00  0.00           H
ATOM   2980  CD2 LEU E 140      33.027   2.918 -38.590  1.00  0.00           C
ATOM   2981 HD21 LEU E 140      33.881   2.783 -39.254  1.00  0.00           H
ATOM   2982 HD22 LEU E 140      32.150   2.948 -39.236  1.00  0.00           H
ATOM   2983 HD23 LEU E 140      33.151   3.848 -38.035  1.00  0.00           H
ATOM   2984  C   LEU E 140      35.481   0.249 -35.368  1.00  0.00           C
ATOM   2985  O   LEU E 140      35.931   0.977 -34.497  1.00  0.00           O
ATOM   2986  N   GLU E 141      36.200  -0.649 -35.959  1.00  0.00           N
ATOM   2987  H   GLU E 141      35.787  -1.196 -36.701  1.00  0.00           H
ATOM   2988  CA  GLU E 141      37.587  -0.839 -35.789  1.00  0.00           C
ATOM   2989  HA  GLU E 141      37.967   0.161 -35.581  1.00  0.00           H
ATOM   2990  CB  GLU E 141      37.964  -1.515 -34.473  1.00  0.00           C
ATOM   2991  HB2 GLU E 141      37.428  -1.057 -33.641  1.00  0.00           H
ATOM   2992  HB3 GLU E 141      37.712  -2.574 -34.415  1.00  0.00           H
ATOM   2993  CG  GLU E 141      39.432  -1.282 -34.042  1.00  0.00           C
ATOM   2994  HG2 GLU E 141      39.713  -2.034 -33.305  1.00  0.00           H
ATOM   2995  HG3 GLU E 141      40.002  -1.613 -34.911  1.00  0.00           H
ATOM   2996  CD  GLU E 141      39.870   0.126 -33.673  1.00  0.00           C
ATOM   2997  OE1 GLU E 141      39.959   0.408 -32.490  1.00  0.00           O
ATOM   2998  OE2 GLU E 141      40.216   0.897 -34.553  1.00  0.00           O
ATOM   2999  C   GLU E 141      38.461  -1.355 -36.958  1.00  0.00           C
ATOM   3000  O   GLU E 141      38.002  -2.234 -37.605  1.00  0.00           O
ATOM   3001  N   PHE E 142      39.482  -0.648 -37.326  1.00  0.00           N
ATOM   3002  H   PHE E 142      39.422   0.348 -37.172  1.00  0.00           H
ATOM   3003  CA  PHE E 142      40.408  -0.943 -38.391  1.00  0.00           C
ATOM   3004  HA  PHE E 142      40.110  -1.937 -38.725  1.00  0.00           H
ATOM   3005  CB  PHE E 142      40.269   0.083 -39.526  1.00  0.00           C
ATOM   3006  HB2 PHE E 142      40.467   1.025 -39.016  1.00  0.00           H
ATOM   3007  HB3 PHE E 142      41.068   0.042 -40.267  1.00  0.00           H
ATOM   3008  CG  PHE E 142      38.875   0.141 -40.078  1.00  0.00           C
ATOM   3009  CD1 PHE E 142      38.513  -0.911 -40.880  1.00  0.00           C
ATOM   3010  HD1 PHE E 142      39.224  -1.638 -41.247  1.00  0.00           H
ATOM   3011  CE1 PHE E 142      37.219  -1.047 -41.352  1.00  0.00           C
ATOM   3012  HE1 PHE E 142      36.910  -1.908 -41.925  1.00  0.00           H
ATOM   3013  CZ  PHE E 142      36.232  -0.094 -40.932  1.00  0.00           C
ATOM   3014  HZ  PHE E 142      35.198  -0.252 -41.203  1.00  0.00           H
ATOM   3015  CE2 PHE E 142      36.576   0.973 -40.004  1.00  0.00           C
ATOM   3016  HE2 PHE E 142      35.795   1.574 -39.562  1.00  0.00           H
ATOM   3017  CD2 PHE E 142      37.945   1.087 -39.608  1.00  0.00           C
ATOM   3018  HD2 PHE E 142      38.211   1.844 -38.886  1.00  0.00           H
ATOM   3019  C   PHE E 142      41.830  -1.107 -37.955  1.00  0.00           C
ATOM   3020  O   PHE E 142      42.618  -1.522 -38.797  1.00  0.00           O
ATOM   3021  N   LYS E 143      42.146  -0.692 -36.714  1.00  0.00           N
ATOM   3022  H   LYS E 143      41.524  -0.042 -36.255  1.00  0.00           H
ATOM   3023  CA  LYS E 143      43.520  -0.708 -36.161  1.00  0.00           C
ATOM   3024  HA  LYS E 143      44.122  -0.312 -36.979  1.00  0.00           H
ATOM   3025  CB  LYS E 143      43.674  -0.012 -34.792  1.00  0.00           C
ATOM   3026  HB2 LYS E 143      42.905  -0.345 -34.094  1.00  0.00           H
ATOM   3027  HB3 LYS E 143      44.617  -0.280 -34.316  1.00  0.00           H
ATOM   3028  CG  LYS E 143      43.698   1.532 -34.945  1.00  0.00           C
ATOM   3029  HG2 LYS E 143      44.402   1.794 -35.736  1.00  0.00           H
ATOM   3030  HG3 LYS E 143      42.752   1.712 -35.456  1.00  0.00           H
ATOM   3031  CD  LYS E 143      43.978   2.440 -33.699  1.00  0.00           C
ATOM   3032  HD2 LYS E 143      44.957   2.145 -33.322  1.00  0.00           H
ATOM   3033  HD3 LYS E 143      44.005   3.459 -34.086  1.00  0.00           H
ATOM   3034  CE  LYS E 143      42.926   2.406 -32.493  1.00  0.00           C
ATOM   3035  HE2 LYS E 143      43.058   1.412 -32.064  1.00  0.00           H
ATOM   3036  HE3 LYS E 143      43.246   3.120 -31.734  1.00  0.00           H
ATOM   3037  NZ  LYS E 143      41.498   2.739 -32.859  1.00  0.00           N
ATOM   3038  HZ1 LYS E 143      40.779   2.615 -32.160  1.00  0.00           H
ATOM   3039  HZ2 LYS E 143      41.398   3.701 -33.151  1.00  0.00           H
ATOM   3040  HZ3 LYS E 143      41.099   2.091 -33.522  1.00  0.00           H
ATOM   3041  C   LYS E 143      43.969  -2.153 -36.089  1.00  0.00           C
ATOM   3042  O   LYS E 143      43.170  -3.059 -35.839  1.00  0.00           O
ATOM   3043  N   PRO E 144      45.302  -2.415 -36.261  1.00  0.00           N
ATOM   3044  CD  PRO E 144      46.388  -1.480 -36.183  1.00  0.00           C
ATOM   3045  HD2 PRO E 144      46.971  -1.582 -35.268  1.00  0.00           H
ATOM   3046  HD3 PRO E 144      46.085  -0.463 -36.435  1.00  0.00           H
ATOM   3047  CG  PRO E 144      47.381  -1.965 -37.265  1.00  0.00           C
ATOM   3048  HG2 PRO E 144      48.423  -1.956 -36.945  1.00  0.00           H
ATOM   3049  HG3 PRO E 144      47.079  -1.435 -38.168  1.00  0.00           H
ATOM   3050  CB  PRO E 144      47.101  -3.435 -37.397  1.00  0.00           C
ATOM   3051  HB2 PRO E 144      47.776  -3.940 -36.705  1.00  0.00           H
ATOM   3052  HB3 PRO E 144      47.271  -3.901 -38.367  1.00  0.00           H
ATOM   3053  CA  PRO E 144      45.683  -3.660 -36.869  1.00  0.00           C
ATOM   3054  HA  PRO E 144      45.036  -4.053 -37.653  1.00  0.00           H
ATOM   3055  C   PRO E 144      45.592  -4.882 -35.912  1.00  0.00           C
ATOM   3056  O   PRO E 144      45.400  -6.043 -36.335  1.00  0.00           O
ATOM   3057  N   THR E 145      45.806  -4.667 -34.614  1.00  0.00           N
ATOM   3058  H   THR E 145      46.231  -3.797 -34.327  1.00  0.00           H
ATOM   3059  CA  THR E 145      45.493  -5.608 -33.565  1.00  0.00           C
ATOM   3060  HA  THR E 145      46.071  -6.513 -33.753  1.00  0.00           H
ATOM   3061  CB  THR E 145      45.760  -4.938 -32.219  1.00  0.00           C
ATOM   3062  HB  THR E 145      45.305  -5.557 -31.447  1.00  0.00           H
ATOM   3063  CG2 THR E 145      47.248  -4.740 -31.935  1.00  0.00           C
ATOM   3064 HG21 THR E 145      47.690  -4.259 -32.807  1.00  0.00           H
ATOM   3065 HG22 THR E 145      47.409  -4.060 -31.099  1.00  0.00           H
ATOM   3066 HG23 THR E 145      47.569  -5.780 -31.868  1.00  0.00           H
ATOM   3067  OG1 THR E 145      45.185  -3.652 -32.131  1.00  0.00           O
ATOM   3068  HG1 THR E 145      44.242  -3.794 -32.017  1.00  0.00           H
ATOM   3069  C   THR E 145      44.034  -6.178 -33.583  1.00  0.00           C
ATOM   3070  O   THR E 145      43.794  -7.291 -33.038  1.00  0.00           O
ATOM   3071  N   ASP E 146      43.127  -5.459 -34.195  1.00  0.00           N
ATOM   3072  H   ASP E 146      43.589  -4.625 -34.530  1.00  0.00           H
ATOM   3073  CA  ASP E 146      41.683  -5.687 -34.103  1.00  0.00           C
ATOM   3074  HA  ASP E 146      41.431  -6.695 -33.774  1.00  0.00           H
ATOM   3075  CB  ASP E 146      41.137  -4.610 -33.186  1.00  0.00           C
ATOM   3076  HB2 ASP E 146      41.312  -3.634 -33.640  1.00  0.00           H
ATOM   3077  HB3 ASP E 146      40.051  -4.524 -33.155  1.00  0.00           H
ATOM   3078  CG  ASP E 146      41.752  -4.655 -31.825  1.00  0.00           C
ATOM   3079  OD1 ASP E 146      41.372  -5.519 -30.987  1.00  0.00           O
ATOM   3080  OD2 ASP E 146      42.701  -3.877 -31.680  1.00  0.00           O
ATOM   3081  C   ASP E 146      41.041  -5.864 -35.465  1.00  0.00           C
ATOM   3082  O   ASP E 146      39.873  -6.215 -35.492  1.00  0.00           O
ATOM   3083  N   ALA E 147      41.782  -5.717 -36.535  1.00  0.00           N
ATOM   3084  H   ALA E 147      42.690  -5.344 -36.296  1.00  0.00           H
ATOM   3085  CA  ALA E 147      41.453  -6.023 -37.950  1.00  0.00           C
ATOM   3086  HA  ALA E 147      40.446  -5.629 -38.087  1.00  0.00           H
ATOM   3087  CB  ALA E 147      42.355  -5.159 -38.785  1.00  0.00           C
ATOM   3088  HB1 ALA E 147      42.200  -5.256 -39.859  1.00  0.00           H
ATOM   3089  HB2 ALA E 147      42.239  -4.108 -38.518  1.00  0.00           H
ATOM   3090  HB3 ALA E 147      43.359  -5.566 -38.672  1.00  0.00           H
ATOM   3091  C   ALA E 147      41.496  -7.508 -38.384  1.00  0.00           C
ATOM   3092  O   ALA E 147      42.017  -8.340 -37.677  1.00  0.00           O
ATOM   3093  N   ASP E 148      41.103  -7.836 -39.617  1.00  0.00           N
ATOM   3094  H   ASP E 148      40.623  -7.220 -40.256  1.00  0.00           H
ATOM   3095  CA  ASP E 148      41.244  -9.146 -40.261  1.00  0.00           C
ATOM   3096  HA  ASP E 148      42.059  -9.719 -39.819  1.00  0.00           H
ATOM   3097  CB  ASP E 148      40.057 -10.069 -39.912  1.00  0.00           C
ATOM   3098  HB2 ASP E 148      40.042 -10.117 -38.823  1.00  0.00           H
ATOM   3099  HB3 ASP E 148      39.186  -9.526 -40.279  1.00  0.00           H
ATOM   3100  CG  ASP E 148      40.145 -11.486 -40.335  1.00  0.00           C
ATOM   3101  OD1 ASP E 148      41.236 -11.991 -40.554  1.00  0.00           O
ATOM   3102  OD2 ASP E 148      39.035 -12.065 -40.283  1.00  0.00           O
ATOM   3103  C   ASP E 148      41.706  -8.970 -41.712  1.00  0.00           C
ATOM   3104  O   ASP E 148      41.349  -8.053 -42.416  1.00  0.00           O
ATOM   3105  N   SER E 149      42.519  -9.907 -42.205  1.00  0.00           N
ATOM   3106  H   SER E 149      42.814 -10.602 -41.534  1.00  0.00           H
ATOM   3107  CA  SER E 149      43.130  -9.878 -43.538  1.00  0.00           C
ATOM   3108  HA  SER E 149      42.576  -9.148 -44.128  1.00  0.00           H
ATOM   3109  CB  SER E 149      44.574  -9.394 -43.529  1.00  0.00           C
ATOM   3110  HB2 SER E 149      44.851  -9.117 -44.546  1.00  0.00           H
ATOM   3111  HB3 SER E 149      44.626  -8.452 -42.982  1.00  0.00           H
ATOM   3112  OG  SER E 149      45.425 -10.455 -43.017  1.00  0.00           O
ATOM   3113  HG  SER E 149      45.333 -10.545 -42.066  1.00  0.00           H
ATOM   3114  C   SER E 149      42.982 -11.194 -44.387  1.00  0.00           C
ATOM   3115  O   SER E 149      43.482 -11.236 -45.538  1.00  0.00           O
ATOM   3116  N   ALA E 150      42.195 -12.152 -43.863  1.00  0.00           N
ATOM   3117  H   ALA E 150      41.657 -11.935 -43.036  1.00  0.00           H
ATOM   3118  CA  ALA E 150      41.942 -13.397 -44.470  1.00  0.00           C
ATOM   3119  HA  ALA E 150      42.093 -13.269 -45.541  1.00  0.00           H
ATOM   3120  CB  ALA E 150      42.995 -14.414 -43.937  1.00  0.00           C
ATOM   3121  HB1 ALA E 150      43.985 -13.960 -43.907  1.00  0.00           H
ATOM   3122  HB2 ALA E 150      42.635 -14.788 -42.979  1.00  0.00           H
ATOM   3123  HB3 ALA E 150      43.169 -15.315 -44.527  1.00  0.00           H
ATOM   3124  C   ALA E 150      40.450 -13.797 -44.313  1.00  0.00           C
ATOM   3125  O   ALA E 150      39.700 -13.292 -43.417  1.00  0.00           O
ATOM   3126  N   TYR E 151      39.962 -14.654 -45.238  1.00  0.00           N
ATOM   3127  H   TYR E 151      40.673 -15.090 -45.808  1.00  0.00           H
ATOM   3128  CA  TYR E 151      38.547 -14.939 -45.537  1.00  0.00           C
ATOM   3129  HA  TYR E 151      38.580 -15.470 -46.488  1.00  0.00           H
ATOM   3130  CB  TYR E 151      38.049 -15.938 -44.488  1.00  0.00           C
ATOM   3131  HB2 TYR E 151      38.033 -15.541 -43.473  1.00  0.00           H
ATOM   3132  HB3 TYR E 151      37.041 -16.220 -44.793  1.00  0.00           H
ATOM   3133  CG  TYR E 151      38.915 -17.109 -44.596  1.00  0.00           C
ATOM   3134  CD1 TYR E 151      38.738 -17.935 -45.673  1.00  0.00           C
ATOM   3135  HD1 TYR E 151      37.899 -17.748 -46.327  1.00  0.00           H
ATOM   3136  CE1 TYR E 151      39.596 -19.044 -45.972  1.00  0.00           C
ATOM   3137  HE1 TYR E 151      39.481 -19.635 -46.869  1.00  0.00           H
ATOM   3138  CZ  TYR E 151      40.734 -19.273 -45.165  1.00  0.00           C
ATOM   3139  OH  TYR E 151      41.556 -20.270 -45.522  1.00  0.00           O
ATOM   3140  HH  TYR E 151      42.287 -20.464 -44.931  1.00  0.00           H
ATOM   3141  CE2 TYR E 151      40.870 -18.462 -44.038  1.00  0.00           C
ATOM   3142  HE2 TYR E 151      41.765 -18.675 -43.473  1.00  0.00           H
ATOM   3143  CD2 TYR E 151      40.039 -17.361 -43.700  1.00  0.00           C
ATOM   3144  HD2 TYR E 151      40.230 -16.674 -42.889  1.00  0.00           H
ATOM   3145  C   TYR E 151      37.655 -13.690 -45.795  1.00  0.00           C
ATOM   3146  O   TYR E 151      36.561 -13.623 -45.222  1.00  0.00           O
ATOM   3147  N   CYS E 152      38.095 -12.744 -46.607  1.00  0.00           N
ATOM   3148  H   CYS E 152      38.974 -12.866 -47.088  1.00  0.00           H
ATOM   3149  CA  CYS E 152      37.473 -11.405 -46.570  1.00  0.00           C
ATOM   3150  HA  CYS E 152      37.188 -11.044 -45.582  1.00  0.00           H
ATOM   3151  CB  CYS E 152      38.353 -10.471 -47.454  1.00  0.00           C
ATOM   3152  HB2 CYS E 152      38.498 -10.837 -48.471  1.00  0.00           H
ATOM   3153  HB3 CYS E 152      37.866  -9.503 -47.568  1.00  0.00           H
ATOM   3154  SG  CYS E 152      39.936 -10.204 -46.720  1.00  0.00           S
ATOM   3155  HG  CYS E 152      40.555 -11.150 -47.432  1.00  0.00           H
ATOM   3156  C   CYS E 152      36.098 -11.475 -47.211  1.00  0.00           C
ATOM   3157  O   CYS E 152      35.951 -11.827 -48.391  1.00  0.00           O
ATOM   3158  N   VAL E 153      35.044 -11.152 -46.511  1.00  0.00           N
ATOM   3159  H   VAL E 153      35.242 -11.128 -45.521  1.00  0.00           H
ATOM   3160  CA  VAL E 153      33.651 -11.135 -47.040  1.00  0.00           C
ATOM   3161  HA  VAL E 153      33.536 -12.023 -47.661  1.00  0.00           H
ATOM   3162  CB  VAL E 153      32.742 -11.290 -45.775  1.00  0.00           C
ATOM   3163  HB  VAL E 153      33.234 -10.595 -45.095  1.00  0.00           H
ATOM   3164  CG1 VAL E 153      31.268 -10.896 -46.091  1.00  0.00           C
ATOM   3165 HG11 VAL E 153      31.073 -11.511 -46.970  1.00  0.00           H
ATOM   3166 HG12 VAL E 153      30.658 -11.231 -45.252  1.00  0.00           H
ATOM   3167 HG13 VAL E 153      31.222  -9.825 -46.286  1.00  0.00           H
ATOM   3168  CG2 VAL E 153      32.771 -12.693 -45.152  1.00  0.00           C
ATOM   3169 HG21 VAL E 153      33.814 -12.928 -44.938  1.00  0.00           H
ATOM   3170 HG22 VAL E 153      32.208 -12.684 -44.219  1.00  0.00           H
ATOM   3171 HG23 VAL E 153      32.257 -13.446 -45.749  1.00  0.00           H
ATOM   3172  C   VAL E 153      33.402  -9.824 -47.868  1.00  0.00           C
ATOM   3173  O   VAL E 153      33.888  -8.746 -47.463  1.00  0.00           O
ATOM   3174  N   LEU E 154      32.604  -9.953 -48.940  1.00  0.00           N
ATOM   3175  H   LEU E 154      32.369 -10.883 -49.256  1.00  0.00           H
ATOM   3176  CA  LEU E 154      32.196  -8.800 -49.839  1.00  0.00           C
ATOM   3177  HA  LEU E 154      32.191  -7.837 -49.328  1.00  0.00           H
ATOM   3178  CB  LEU E 154      33.159  -8.512 -51.032  1.00  0.00           C
ATOM   3179  HB2 LEU E 154      33.029  -7.534 -51.494  1.00  0.00           H
ATOM   3180  HB3 LEU E 154      34.159  -8.540 -50.600  1.00  0.00           H
ATOM   3181  CG  LEU E 154      33.142  -9.591 -52.178  1.00  0.00           C
ATOM   3182  HG  LEU E 154      32.197  -9.569 -52.721  1.00  0.00           H
ATOM   3183  CD1 LEU E 154      34.221  -9.285 -53.223  1.00  0.00           C
ATOM   3184 HD11 LEU E 154      33.854  -9.959 -53.997  1.00  0.00           H
ATOM   3185 HD12 LEU E 154      34.210  -8.219 -53.449  1.00  0.00           H
ATOM   3186 HD13 LEU E 154      35.222  -9.571 -52.899  1.00  0.00           H
ATOM   3187  CD2 LEU E 154      33.346 -11.108 -51.791  1.00  0.00           C
ATOM   3188 HD21 LEU E 154      34.080 -11.210 -50.991  1.00  0.00           H
ATOM   3189 HD22 LEU E 154      32.401 -11.497 -51.412  1.00  0.00           H
ATOM   3190 HD23 LEU E 154      33.668 -11.726 -52.628  1.00  0.00           H
ATOM   3191  C   LEU E 154      30.725  -8.992 -50.343  1.00  0.00           C
ATOM   3192  O   LEU E 154      30.348 -10.098 -50.678  1.00  0.00           O
ATOM   3193  N   PRO E 155      29.855  -7.967 -50.469  1.00  0.00           N
ATOM   3194  CD  PRO E 155      30.048  -6.607 -50.004  1.00  0.00           C
ATOM   3195  HD2 PRO E 155      30.994  -6.168 -50.320  1.00  0.00           H
ATOM   3196  HD3 PRO E 155      30.137  -6.529 -48.921  1.00  0.00           H
ATOM   3197  CG  PRO E 155      28.873  -5.850 -50.531  1.00  0.00           C
ATOM   3198  HG2 PRO E 155      29.277  -5.349 -51.411  1.00  0.00           H
ATOM   3199  HG3 PRO E 155      28.491  -5.086 -49.855  1.00  0.00           H
ATOM   3200  CB  PRO E 155      27.776  -6.877 -50.678  1.00  0.00           C
ATOM   3201  HB2 PRO E 155      26.997  -6.654 -51.408  1.00  0.00           H
ATOM   3202  HB3 PRO E 155      27.291  -7.039 -49.716  1.00  0.00           H
ATOM   3203  CA  PRO E 155      28.625  -8.080 -51.167  1.00  0.00           C
ATOM   3204  HA  PRO E 155      28.098  -8.989 -50.879  1.00  0.00           H
ATOM   3205  C   PRO E 155      28.785  -8.174 -52.625  1.00  0.00           C
ATOM   3206  O   PRO E 155      29.632  -7.496 -53.218  1.00  0.00           O
ATOM   3207  N   LEU E 156      27.869  -8.815 -53.295  1.00  0.00           N
ATOM   3208  H   LEU E 156      27.080  -9.088 -52.728  1.00  0.00           H
ATOM   3209  CA  LEU E 156      27.565  -8.910 -54.735  1.00  0.00           C
ATOM   3210  HA  LEU E 156      28.242  -8.322 -55.355  1.00  0.00           H
ATOM   3211  CB  LEU E 156      28.015 -10.406 -55.089  1.00  0.00           C
ATOM   3212  HB2 LEU E 156      27.408 -11.109 -54.517  1.00  0.00           H
ATOM   3213  HB3 LEU E 156      27.853 -10.570 -56.155  1.00  0.00           H
ATOM   3214  CG  LEU E 156      29.498 -10.801 -54.752  1.00  0.00           C
ATOM   3215  HG  LEU E 156      30.023  -9.869 -54.543  1.00  0.00           H
ATOM   3216  CD1 LEU E 156      29.651 -11.746 -53.579  1.00  0.00           C
ATOM   3217 HD11 LEU E 156      29.138 -11.283 -52.735  1.00  0.00           H
ATOM   3218 HD12 LEU E 156      29.123 -12.648 -53.890  1.00  0.00           H
ATOM   3219 HD13 LEU E 156      30.706 -11.904 -53.357  1.00  0.00           H
ATOM   3220  CD2 LEU E 156      30.145 -11.531 -55.981  1.00  0.00           C
ATOM   3221 HD21 LEU E 156      31.203 -11.697 -55.780  1.00  0.00           H
ATOM   3222 HD22 LEU E 156      29.672 -12.512 -55.968  1.00  0.00           H
ATOM   3223 HD23 LEU E 156      30.042 -11.116 -56.984  1.00  0.00           H
ATOM   3224  C   LEU E 156      26.053  -8.708 -55.124  1.00  0.00           C
ATOM   3225  O   LEU E 156      25.174  -8.607 -54.242  1.00  0.00           O
ATOM   3226  N   ASN E 157      25.752  -8.566 -56.411  1.00  0.00           N
ATOM   3227  H   ASN E 157      26.393  -8.636 -57.188  1.00  0.00           H
ATOM   3228  CA  ASN E 157      24.344  -8.554 -56.875  1.00  0.00           C
ATOM   3229  HA  ASN E 157      23.788  -9.204 -56.199  1.00  0.00           H
ATOM   3230  CB  ASN E 157      23.969  -7.077 -56.835  1.00  0.00           C
ATOM   3231  HB2 ASN E 157      24.315  -6.711 -55.868  1.00  0.00           H
ATOM   3232  HB3 ASN E 157      24.572  -6.570 -57.589  1.00  0.00           H
ATOM   3233  CG  ASN E 157      22.485  -6.878 -57.003  1.00  0.00           C
ATOM   3234  OD1 ASN E 157      21.587  -7.705 -56.900  1.00  0.00           O
ATOM   3235  ND2 ASN E 157      22.096  -5.579 -57.090  1.00  0.00           N
ATOM   3236 HD21 ASN E 157      21.123  -5.344 -57.223  1.00  0.00           H
ATOM   3237 HD22 ASN E 157      22.778  -4.835 -57.127  1.00  0.00           H
ATOM   3238  C   ASN E 157      24.239  -9.192 -58.270  1.00  0.00           C
ATOM   3239  O   ASN E 157      25.202  -9.601 -58.923  1.00  0.00           O
ATOM   3240  N   VAL E 158      23.043  -9.303 -58.823  1.00  0.00           N
ATOM   3241  H   VAL E 158      22.212  -9.134 -58.274  1.00  0.00           H
ATOM   3242  CA  VAL E 158      22.797  -9.769 -60.238  1.00  0.00           C
ATOM   3243  HA  VAL E 158      23.582 -10.475 -60.510  1.00  0.00           H
ATOM   3244  CB  VAL E 158      21.379 -10.410 -60.398  1.00  0.00           C
ATOM   3245  HB  VAL E 158      20.695  -9.604 -60.131  1.00  0.00           H
ATOM   3246  CG1 VAL E 158      21.016 -10.660 -61.902  1.00  0.00           C
ATOM   3247 HG11 VAL E 158      20.917  -9.786 -62.546  1.00  0.00           H
ATOM   3248 HG12 VAL E 158      21.616 -11.430 -62.386  1.00  0.00           H
ATOM   3249 HG13 VAL E 158      20.007 -11.037 -61.734  1.00  0.00           H
ATOM   3250  CG2 VAL E 158      21.122 -11.603 -59.496  1.00  0.00           C
ATOM   3251 HG21 VAL E 158      21.464 -11.285 -58.511  1.00  0.00           H
ATOM   3252 HG22 VAL E 158      20.058 -11.828 -59.417  1.00  0.00           H
ATOM   3253 HG23 VAL E 158      21.676 -12.479 -59.833  1.00  0.00           H
ATOM   3254  C   VAL E 158      23.115  -8.623 -61.234  1.00  0.00           C
ATOM   3255  O   VAL E 158      22.825  -7.441 -61.022  1.00  0.00           O
ATOM   3256  N   VAL E 159      23.626  -8.837 -62.405  1.00  0.00           N
ATOM   3257  H   VAL E 159      23.926  -9.799 -62.469  1.00  0.00           H
ATOM   3258  CA  VAL E 159      23.865  -7.862 -63.490  1.00  0.00           C
ATOM   3259  HA  VAL E 159      23.755  -6.881 -63.028  1.00  0.00           H
ATOM   3260  CB  VAL E 159      25.332  -7.995 -64.023  1.00  0.00           C
ATOM   3261  HB  VAL E 159      25.489  -9.001 -64.413  1.00  0.00           H
ATOM   3262  CG1 VAL E 159      25.750  -7.083 -65.187  1.00  0.00           C
ATOM   3263 HG11 VAL E 159      25.254  -7.429 -66.094  1.00  0.00           H
ATOM   3264 HG12 VAL E 159      25.509  -6.039 -64.984  1.00  0.00           H
ATOM   3265 HG13 VAL E 159      26.820  -7.245 -65.316  1.00  0.00           H
ATOM   3266  CG2 VAL E 159      26.368  -7.848 -62.900  1.00  0.00           C
ATOM   3267 HG21 VAL E 159      26.342  -6.850 -62.463  1.00  0.00           H
ATOM   3268 HG22 VAL E 159      26.187  -8.614 -62.146  1.00  0.00           H
ATOM   3269 HG23 VAL E 159      27.340  -8.163 -63.279  1.00  0.00           H
ATOM   3270  C   VAL E 159      22.745  -7.991 -64.579  1.00  0.00           C
ATOM   3271  O   VAL E 159      22.755  -9.082 -65.108  1.00  0.00           O
ATOM   3272  N   ASN E 160      21.879  -6.985 -64.892  1.00  0.00           N
ATOM   3273  H   ASN E 160      21.968  -6.113 -64.390  1.00  0.00           H
ATOM   3274  CA  ASN E 160      21.190  -6.750 -66.138  1.00  0.00           C
ATOM   3275  HA  ASN E 160      20.672  -5.792 -66.115  1.00  0.00           H
ATOM   3276  CB  ASN E 160      22.193  -6.528 -67.244  1.00  0.00           C
ATOM   3277  HB2 ASN E 160      22.789  -7.427 -67.406  1.00  0.00           H
ATOM   3278  HB3 ASN E 160      21.606  -6.320 -68.138  1.00  0.00           H
ATOM   3279  CG  ASN E 160      23.185  -5.374 -67.080  1.00  0.00           C
ATOM   3280  OD1 ASN E 160      23.016  -4.544 -66.237  1.00  0.00           O
ATOM   3281  ND2 ASN E 160      24.099  -5.185 -68.038  1.00  0.00           N
ATOM   3282 HD21 ASN E 160      24.736  -4.412 -67.908  1.00  0.00           H
ATOM   3283 HD22 ASN E 160      24.285  -5.870 -68.756  1.00  0.00           H
ATOM   3284  C   ASN E 160      20.174  -7.858 -66.548  1.00  0.00           C
ATOM   3285  O   ASN E 160      19.865  -8.104 -67.727  1.00  0.00           O
ATOM   3286  N   ASP E 161      19.617  -8.665 -65.589  1.00  0.00           N
ATOM   3287  H   ASP E 161      19.844  -8.582 -64.609  1.00  0.00           H
ATOM   3288  CA  ASP E 161      18.825  -9.815 -65.900  1.00  0.00           C
ATOM   3289  HA  ASP E 161      18.611 -10.275 -64.936  1.00  0.00           H
ATOM   3290  CB  ASP E 161      17.486  -9.514 -66.532  1.00  0.00           C
ATOM   3291  HB2 ASP E 161      17.055  -8.684 -65.972  1.00  0.00           H
ATOM   3292  HB3 ASP E 161      17.570  -9.173 -67.563  1.00  0.00           H
ATOM   3293  CG  ASP E 161      16.400 -10.635 -66.485  1.00  0.00           C
ATOM   3294  OD1 ASP E 161      15.568 -10.718 -67.450  1.00  0.00           O
ATOM   3295  OD2 ASP E 161      16.432 -11.545 -65.618  1.00  0.00           O
ATOM   3296  C   ASP E 161      19.557 -10.864 -66.731  1.00  0.00           C
ATOM   3297  O   ASP E 161      18.945 -11.703 -67.429  1.00  0.00           O
ATOM   3298  N   SER E 162      20.861 -10.976 -66.539  1.00  0.00           N
ATOM   3299  H   SER E 162      21.263 -10.390 -65.821  1.00  0.00           H
ATOM   3300  CA  SER E 162      21.712 -12.021 -67.060  1.00  0.00           C
ATOM   3301  HA  SER E 162      21.093 -12.633 -67.715  1.00  0.00           H
ATOM   3302  CB  SER E 162      22.919 -11.401 -67.743  1.00  0.00           C
ATOM   3303  HB2 SER E 162      23.415 -12.162 -68.346  1.00  0.00           H
ATOM   3304  HB3 SER E 162      22.610 -10.654 -68.474  1.00  0.00           H
ATOM   3305  OG  SER E 162      23.871 -10.857 -66.775  1.00  0.00           O
ATOM   3306  HG  SER E 162      23.567 -10.085 -66.291  1.00  0.00           H
ATOM   3307  C   SER E 162      22.075 -12.948 -65.956  1.00  0.00           C
ATOM   3308  O   SER E 162      21.852 -12.841 -64.730  1.00  0.00           O
ATOM   3309  N   SER E 163      22.662 -14.099 -66.361  1.00  0.00           N
ATOM   3310  H   SER E 163      22.595 -14.246 -67.358  1.00  0.00           H
ATOM   3311  CA  SER E 163      22.966 -15.183 -65.453  1.00  0.00           C
ATOM   3312  HA  SER E 163      22.033 -15.404 -64.935  1.00  0.00           H
ATOM   3313  CB  SER E 163      23.620 -16.319 -66.181  1.00  0.00           C
ATOM   3314  HB2 SER E 163      23.643 -17.195 -65.533  1.00  0.00           H
ATOM   3315  HB3 SER E 163      22.968 -16.563 -67.020  1.00  0.00           H
ATOM   3316  OG  SER E 163      24.881 -16.014 -66.787  1.00  0.00           O
ATOM   3317  HG  SER E 163      24.597 -15.429 -67.493  1.00  0.00           H
ATOM   3318  C   SER E 163      24.032 -14.779 -64.315  1.00  0.00           C
ATOM   3319  O   SER E 163      24.140 -15.440 -63.234  1.00  0.00           O
ATOM   3320  N   THR E 164      24.793 -13.703 -64.452  1.00  0.00           N
ATOM   3321  H   THR E 164      24.658 -13.124 -65.268  1.00  0.00           H
ATOM   3322  CA  THR E 164      26.025 -13.418 -63.666  1.00  0.00           C
ATOM   3323  HA  THR E 164      26.357 -14.425 -63.413  1.00  0.00           H
ATOM   3324  CB  THR E 164      27.059 -12.586 -64.554  1.00  0.00           C
ATOM   3325  HB  THR E 164      26.497 -11.855 -65.135  1.00  0.00           H
ATOM   3326  CG2 THR E 164      28.285 -11.876 -63.919  1.00  0.00           C
ATOM   3327 HG21 THR E 164      29.028 -11.554 -64.649  1.00  0.00           H
ATOM   3328 HG22 THR E 164      27.948 -11.026 -63.325  1.00  0.00           H
ATOM   3329 HG23 THR E 164      28.794 -12.542 -63.223  1.00  0.00           H
ATOM   3330  OG1 THR E 164      27.479 -13.499 -65.568  1.00  0.00           O
ATOM   3331  HG1 THR E 164      27.963 -12.967 -66.205  1.00  0.00           H
ATOM   3332  C   THR E 164      25.627 -12.679 -62.480  1.00  0.00           C
ATOM   3333  O   THR E 164      25.065 -11.620 -62.507  1.00  0.00           O
ATOM   3334  N   LEU E 165      25.943 -13.337 -61.318  1.00  0.00           N
ATOM   3335  H   LEU E 165      26.209 -14.309 -61.384  1.00  0.00           H
ATOM   3336  CA  LEU E 165      26.236 -12.599 -60.147  1.00  0.00           C
ATOM   3337  HA  LEU E 165      25.467 -11.858 -59.930  1.00  0.00           H
ATOM   3338  CB  LEU E 165      26.295 -13.489 -58.945  1.00  0.00           C
ATOM   3339  HB2 LEU E 165      26.932 -14.318 -59.256  1.00  0.00           H
ATOM   3340  HB3 LEU E 165      26.686 -12.928 -58.096  1.00  0.00           H
ATOM   3341  CG  LEU E 165      25.015 -14.148 -58.361  1.00  0.00           C
ATOM   3342  HG  LEU E 165      24.472 -14.694 -59.132  1.00  0.00           H
ATOM   3343  CD1 LEU E 165      25.463 -15.173 -57.327  1.00  0.00           C
ATOM   3344 HD11 LEU E 165      25.846 -16.000 -57.926  1.00  0.00           H
ATOM   3345 HD12 LEU E 165      26.222 -14.666 -56.732  1.00  0.00           H
ATOM   3346 HD13 LEU E 165      24.604 -15.549 -56.771  1.00  0.00           H
ATOM   3347  CD2 LEU E 165      23.977 -13.178 -57.777  1.00  0.00           C
ATOM   3348 HD21 LEU E 165      24.406 -12.710 -56.892  1.00  0.00           H
ATOM   3349 HD22 LEU E 165      23.724 -12.423 -58.521  1.00  0.00           H
ATOM   3350 HD23 LEU E 165      23.078 -13.717 -57.480  1.00  0.00           H
ATOM   3351  C   LEU E 165      27.618 -11.888 -60.236  1.00  0.00           C
ATOM   3352  O   LEU E 165      28.665 -12.529 -60.375  1.00  0.00           O
ATOM   3353  N   ASP E 166      27.694 -10.554 -59.980  1.00  0.00           N
ATOM   3354  H   ASP E 166      26.876 -10.028 -59.706  1.00  0.00           H
ATOM   3355  CA  ASP E 166      28.972  -9.818 -59.935  1.00  0.00           C
ATOM   3356  HA  ASP E 166      29.743 -10.589 -59.939  1.00  0.00           H
ATOM   3357  CB  ASP E 166      29.260  -9.116 -61.256  1.00  0.00           C
ATOM   3358  HB2 ASP E 166      29.100  -9.763 -62.118  1.00  0.00           H
ATOM   3359  HB3 ASP E 166      28.608  -8.246 -61.336  1.00  0.00           H
ATOM   3360  CG  ASP E 166      30.720  -8.450 -61.188  1.00  0.00           C
ATOM   3361  OD1 ASP E 166      30.886  -7.284 -61.686  1.00  0.00           O
ATOM   3362  OD2 ASP E 166      31.657  -9.098 -60.800  1.00  0.00           O
ATOM   3363  C   ASP E 166      29.147  -8.920 -58.713  1.00  0.00           C
ATOM   3364  O   ASP E 166      28.220  -8.624 -57.968  1.00  0.00           O
ATOM   3365  N   ILE E 167      30.407  -8.418 -58.365  1.00  0.00           N
ATOM   3366  H   ILE E 167      31.214  -8.732 -58.884  1.00  0.00           H
ATOM   3367  CA  ILE E 167      30.653  -7.748 -57.053  1.00  0.00           C
ATOM   3368  HA  ILE E 167      30.309  -8.456 -56.298  1.00  0.00           H
ATOM   3369  CB  ILE E 167      32.179  -7.517 -56.830  1.00  0.00           C
ATOM   3370  HB  ILE E 167      32.495  -6.820 -57.606  1.00  0.00           H
ATOM   3371  CG2 ILE E 167      32.362  -6.843 -55.441  1.00  0.00           C
ATOM   3372 HG21 ILE E 167      31.903  -7.341 -54.587  1.00  0.00           H
ATOM   3373 HG22 ILE E 167      33.420  -6.627 -55.290  1.00  0.00           H
ATOM   3374 HG23 ILE E 167      31.876  -5.867 -55.455  1.00  0.00           H
ATOM   3375  CG1 ILE E 167      32.964  -8.819 -56.935  1.00  0.00           C
ATOM   3376 HG12 ILE E 167      32.677  -9.437 -56.084  1.00  0.00           H
ATOM   3377 HG13 ILE E 167      32.640  -9.348 -57.831  1.00  0.00           H
ATOM   3378  CD1 ILE E 167      34.473  -8.805 -56.947  1.00  0.00           C
ATOM   3379 HD11 ILE E 167      34.710  -8.353 -57.910  1.00  0.00           H
ATOM   3380 HD12 ILE E 167      34.886  -8.148 -56.182  1.00  0.00           H
ATOM   3381 HD13 ILE E 167      34.838  -9.832 -56.969  1.00  0.00           H
ATOM   3382  C   ILE E 167      29.844  -6.410 -56.924  1.00  0.00           C
ATOM   3383  O   ILE E 167      29.749  -5.646 -57.923  1.00  0.00           O
ATOM   3384  N   ASP E 168      29.333  -5.993 -55.763  1.00  0.00           N
ATOM   3385  H   ASP E 168      29.498  -6.559 -54.943  1.00  0.00           H
ATOM   3386  CA  ASP E 168      28.587  -4.741 -55.544  1.00  0.00           C
ATOM   3387  HA  ASP E 168      27.913  -4.546 -56.378  1.00  0.00           H
ATOM   3388  CB  ASP E 168      27.506  -4.922 -54.444  1.00  0.00           C
ATOM   3389  HB2 ASP E 168      26.849  -5.718 -54.795  1.00  0.00           H
ATOM   3390  HB3 ASP E 168      27.897  -5.215 -53.470  1.00  0.00           H
ATOM   3391  CG  ASP E 168      26.638  -3.678 -54.344  1.00  0.00           C
ATOM   3392  OD1 ASP E 168      26.794  -2.671 -55.081  1.00  0.00           O
ATOM   3393  OD2 ASP E 168      25.714  -3.776 -53.518  1.00  0.00           O
ATOM   3394  C   ASP E 168      29.487  -3.542 -55.333  1.00  0.00           C
ATOM   3395  O   ASP E 168      29.755  -3.162 -54.118  1.00  0.00           O
ATOM   3396  N   PHE E 169      30.082  -3.018 -56.407  1.00  0.00           N
ATOM   3397  H   PHE E 169      29.809  -3.243 -57.353  1.00  0.00           H
ATOM   3398  CA  PHE E 169      31.109  -1.930 -56.244  1.00  0.00           C
ATOM   3399  HA  PHE E 169      31.847  -2.167 -55.478  1.00  0.00           H
ATOM   3400  CB  PHE E 169      31.863  -1.608 -57.584  1.00  0.00           C
ATOM   3401  HB2 PHE E 169      31.177  -1.385 -58.402  1.00  0.00           H
ATOM   3402  HB3 PHE E 169      32.511  -0.769 -57.334  1.00  0.00           H
ATOM   3403  CG  PHE E 169      32.730  -2.643 -58.149  1.00  0.00           C
ATOM   3404  CD1 PHE E 169      32.248  -3.672 -58.918  1.00  0.00           C
ATOM   3405  HD1 PHE E 169      31.200  -3.668 -59.176  1.00  0.00           H
ATOM   3406  CE1 PHE E 169      32.976  -4.792 -59.280  1.00  0.00           C
ATOM   3407  HE1 PHE E 169      32.479  -5.535 -59.886  1.00  0.00           H
ATOM   3408  CZ  PHE E 169      34.339  -4.763 -59.012  1.00  0.00           C
ATOM   3409  HZ  PHE E 169      34.925  -5.584 -59.398  1.00  0.00           H
ATOM   3410  CE2 PHE E 169      34.927  -3.703 -58.287  1.00  0.00           C
ATOM   3411  HE2 PHE E 169      35.959  -3.846 -58.002  1.00  0.00           H
ATOM   3412  CD2 PHE E 169      34.111  -2.658 -57.838  1.00  0.00           C
ATOM   3413  HD2 PHE E 169      34.526  -1.940 -57.146  1.00  0.00           H
ATOM   3414  C   PHE E 169      30.403  -0.691 -55.670  1.00  0.00           C
ATOM   3415  O   PHE E 169      31.088   0.067 -55.003  1.00  0.00           O
ATOM   3416  N   LYS E 170      29.128  -0.522 -55.981  1.00  0.00           N
ATOM   3417  H   LYS E 170      28.589  -1.239 -56.444  1.00  0.00           H
ATOM   3418  CA  LYS E 170      28.344   0.602 -55.411  1.00  0.00           C
ATOM   3419  HA  LYS E 170      28.903   1.492 -55.699  1.00  0.00           H
ATOM   3420  CB  LYS E 170      26.963   0.684 -56.112  1.00  0.00           C
ATOM   3421  HB2 LYS E 170      26.955   0.152 -57.063  1.00  0.00           H
ATOM   3422  HB3 LYS E 170      26.258   0.295 -55.378  1.00  0.00           H
ATOM   3423  CG  LYS E 170      26.458   2.077 -56.334  1.00  0.00           C
ATOM   3424  HG2 LYS E 170      26.509   2.665 -55.418  1.00  0.00           H
ATOM   3425  HG3 LYS E 170      27.173   2.503 -57.038  1.00  0.00           H
ATOM   3426  CD  LYS E 170      25.029   1.977 -56.882  1.00  0.00           C
ATOM   3427  HD2 LYS E 170      25.169   1.776 -57.944  1.00  0.00           H
ATOM   3428  HD3 LYS E 170      24.392   1.247 -56.382  1.00  0.00           H
ATOM   3429  CE  LYS E 170      24.300   3.417 -56.839  1.00  0.00           C
ATOM   3430  HE2 LYS E 170      23.379   3.201 -57.380  1.00  0.00           H
ATOM   3431  HE3 LYS E 170      24.038   3.820 -55.860  1.00  0.00           H
ATOM   3432  NZ  LYS E 170      25.031   4.404 -57.554  1.00  0.00           N
ATOM   3433  HZ1 LYS E 170      25.188   4.131 -58.514  1.00  0.00           H
ATOM   3434  HZ2 LYS E 170      24.378   5.172 -57.492  1.00  0.00           H
ATOM   3435  HZ3 LYS E 170      25.805   4.844 -57.077  1.00  0.00           H
ATOM   3436  C   LYS E 170      28.187   0.585 -53.909  1.00  0.00           C
ATOM   3437  O   LYS E 170      28.208   1.640 -53.267  1.00  0.00           O
ATOM   3438  N   PHE E 171      28.125  -0.631 -53.276  1.00  0.00           N
ATOM   3439  H   PHE E 171      28.094  -1.454 -53.861  1.00  0.00           H
ATOM   3440  CA  PHE E 171      28.256  -0.783 -51.877  1.00  0.00           C
ATOM   3441  HA  PHE E 171      27.459  -0.217 -51.395  1.00  0.00           H
ATOM   3442  CB  PHE E 171      27.977  -2.191 -51.346  1.00  0.00           C
ATOM   3443  HB2 PHE E 171      26.966  -2.435 -51.672  1.00  0.00           H
ATOM   3444  HB3 PHE E 171      28.640  -2.931 -51.793  1.00  0.00           H
ATOM   3445  CG  PHE E 171      27.990  -2.279 -49.835  1.00  0.00           C
ATOM   3446  CD1 PHE E 171      29.232  -2.532 -49.190  1.00  0.00           C
ATOM   3447  HD1 PHE E 171      30.146  -2.559 -49.764  1.00  0.00           H
ATOM   3448  CE1 PHE E 171      29.233  -2.822 -47.814  1.00  0.00           C
ATOM   3449  HE1 PHE E 171      30.186  -3.160 -47.434  1.00  0.00           H
ATOM   3450  CZ  PHE E 171      28.077  -2.684 -46.983  1.00  0.00           C
ATOM   3451  HZ  PHE E 171      28.125  -2.920 -45.930  1.00  0.00           H
ATOM   3452  CE2 PHE E 171      26.854  -2.481 -47.659  1.00  0.00           C
ATOM   3453  HE2 PHE E 171      25.889  -2.572 -47.183  1.00  0.00           H
ATOM   3454  CD2 PHE E 171      26.810  -2.257 -49.052  1.00  0.00           C
ATOM   3455  HD2 PHE E 171      25.811  -2.195 -49.456  1.00  0.00           H
ATOM   3456  C   PHE E 171      29.535  -0.209 -51.238  1.00  0.00           C
ATOM   3457  O   PHE E 171      29.488   0.539 -50.240  1.00  0.00           O
ATOM   3458  N   MET E 172      30.664  -0.516 -51.866  1.00  0.00           N
ATOM   3459  H   MET E 172      30.580  -1.118 -52.672  1.00  0.00           H
ATOM   3460  CA  MET E 172      31.955  -0.008 -51.402  1.00  0.00           C
ATOM   3461  HA  MET E 172      32.167  -0.330 -50.382  1.00  0.00           H
ATOM   3462  CB  MET E 172      33.106  -0.403 -52.324  1.00  0.00           C
ATOM   3463  HB2 MET E 172      32.892   0.064 -53.286  1.00  0.00           H
ATOM   3464  HB3 MET E 172      34.075  -0.056 -51.966  1.00  0.00           H
ATOM   3465  CG  MET E 172      33.169  -1.909 -52.662  1.00  0.00           C
ATOM   3466  HG2 MET E 172      33.249  -2.402 -51.693  1.00  0.00           H
ATOM   3467  HG3 MET E 172      32.264  -2.165 -53.213  1.00  0.00           H
ATOM   3468  SD  MET E 172      34.725  -2.340 -53.518  1.00  0.00           S
ATOM   3469  CE  MET E 172      34.486  -4.133 -53.544  1.00  0.00           C
ATOM   3470  HE1 MET E 172      33.608  -4.254 -54.178  1.00  0.00           H
ATOM   3471  HE2 MET E 172      35.356  -4.559 -54.043  1.00  0.00           H
ATOM   3472  HE3 MET E 172      34.209  -4.484 -52.550  1.00  0.00           H
ATOM   3473  C   MET E 172      31.995   1.556 -51.357  1.00  0.00           C
ATOM   3474  O   MET E 172      32.798   2.101 -50.614  1.00  0.00           O
ATOM   3475  N   GLU E 173      31.305   2.203 -52.282  1.00  0.00           N
ATOM   3476  H   GLU E 173      30.783   1.612 -52.913  1.00  0.00           H
ATOM   3477  CA  GLU E 173      31.396   3.657 -52.463  1.00  0.00           C
ATOM   3478  HA  GLU E 173      32.434   3.861 -52.724  1.00  0.00           H
ATOM   3479  CB  GLU E 173      30.622   4.080 -53.700  1.00  0.00           C
ATOM   3480  HB2 GLU E 173      30.747   3.517 -54.625  1.00  0.00           H
ATOM   3481  HB3 GLU E 173      29.560   3.888 -53.543  1.00  0.00           H
ATOM   3482  CG  GLU E 173      30.625   5.595 -53.958  1.00  0.00           C
ATOM   3483  HG2 GLU E 173      30.011   6.019 -53.163  1.00  0.00           H
ATOM   3484  HG3 GLU E 173      31.632   6.007 -53.894  1.00  0.00           H
ATOM   3485  CD  GLU E 173      30.177   6.033 -55.415  1.00  0.00           C
ATOM   3486  OE1 GLU E 173      29.269   6.892 -55.644  1.00  0.00           O
ATOM   3487  OE2 GLU E 173      30.811   5.504 -56.373  1.00  0.00           O
ATOM   3488  C   GLU E 173      31.003   4.401 -51.241  1.00  0.00           C
ATOM   3489  O   GLU E 173      31.747   5.191 -50.757  1.00  0.00           O
ATOM   3490  N   ASP E 174      29.776   4.174 -50.665  1.00  0.00           N
ATOM   3491  H   ASP E 174      29.144   3.499 -51.072  1.00  0.00           H
ATOM   3492  CA  ASP E 174      29.407   4.808 -49.342  1.00  0.00           C
ATOM   3493  HA  ASP E 174      29.353   5.893 -49.422  1.00  0.00           H
ATOM   3494  CB  ASP E 174      27.980   4.313 -48.950  1.00  0.00           C
ATOM   3495  HB2 ASP E 174      28.148   3.242 -48.843  1.00  0.00           H
ATOM   3496  HB3 ASP E 174      27.663   4.727 -47.993  1.00  0.00           H
ATOM   3497  CG  ASP E 174      26.951   4.660 -50.041  1.00  0.00           C
ATOM   3498  OD1 ASP E 174      26.745   5.872 -50.315  1.00  0.00           O
ATOM   3499  OD2 ASP E 174      26.382   3.704 -50.636  1.00  0.00           O
ATOM   3500  C   ASP E 174      30.355   4.472 -48.116  1.00  0.00           C
ATOM   3501  O   ASP E 174      30.204   5.101 -47.025  1.00  0.00           O
ATOM   3502  N   ILE E 175      31.388   3.641 -48.230  1.00  0.00           N
ATOM   3503  H   ILE E 175      31.439   3.181 -49.128  1.00  0.00           H
ATOM   3504  CA  ILE E 175      32.272   3.191 -47.137  1.00  0.00           C
ATOM   3505  HA  ILE E 175      31.594   2.869 -46.347  1.00  0.00           H
ATOM   3506  CB  ILE E 175      33.027   1.859 -47.434  1.00  0.00           C
ATOM   3507  HB  ILE E 175      33.576   2.007 -48.364  1.00  0.00           H
ATOM   3508  CG2 ILE E 175      34.168   1.269 -46.476  1.00  0.00           C
ATOM   3509 HG21 ILE E 175      34.407   0.269 -46.837  1.00  0.00           H
ATOM   3510 HG22 ILE E 175      35.035   1.882 -46.722  1.00  0.00           H
ATOM   3511 HG23 ILE E 175      33.898   1.404 -45.428  1.00  0.00           H
ATOM   3512  CG1 ILE E 175      31.950   0.804 -47.756  1.00  0.00           C
ATOM   3513 HG12 ILE E 175      31.171   1.044 -48.479  1.00  0.00           H
ATOM   3514 HG13 ILE E 175      32.584   0.062 -48.241  1.00  0.00           H
ATOM   3515  CD1 ILE E 175      31.273   0.241 -46.482  1.00  0.00           C
ATOM   3516 HD11 ILE E 175      30.394   0.868 -46.336  1.00  0.00           H
ATOM   3517 HD12 ILE E 175      30.798  -0.720 -46.679  1.00  0.00           H
ATOM   3518 HD13 ILE E 175      32.017   0.149 -45.691  1.00  0.00           H
ATOM   3519  C   ILE E 175      33.120   4.370 -46.660  1.00  0.00           C
ATOM   3520  O   ILE E 175      33.623   4.313 -45.574  1.00  0.00           O
ATOM   3521  N   GLU E 176      33.329   5.331 -47.561  1.00  0.00           N
ATOM   3522  H   GLU E 176      32.911   5.287 -48.479  1.00  0.00           H
ATOM   3523  CA  GLU E 176      34.072   6.497 -47.253  1.00  0.00           C
ATOM   3524  HA  GLU E 176      34.982   6.266 -46.699  1.00  0.00           H
ATOM   3525  CB  GLU E 176      34.647   7.117 -48.559  1.00  0.00           C
ATOM   3526  HB2 GLU E 176      33.931   7.099 -49.380  1.00  0.00           H
ATOM   3527  HB3 GLU E 176      35.014   8.137 -48.444  1.00  0.00           H
ATOM   3528  CG  GLU E 176      35.930   6.323 -49.035  1.00  0.00           C
ATOM   3529  HG2 GLU E 176      35.757   5.251 -48.941  1.00  0.00           H
ATOM   3530  HG3 GLU E 176      36.092   6.467 -50.103  1.00  0.00           H
ATOM   3531  CD  GLU E 176      37.255   6.790 -48.261  1.00  0.00           C
ATOM   3532  OE1 GLU E 176      37.234   7.389 -47.199  1.00  0.00           O
ATOM   3533  OE2 GLU E 176      38.329   6.423 -48.799  1.00  0.00           O
ATOM   3534  C   GLU E 176      33.403   7.599 -46.389  1.00  0.00           C
ATOM   3535  O   GLU E 176      34.022   8.541 -45.923  1.00  0.00           O
ATOM   3536  N   LYS E 177      32.122   7.443 -46.155  1.00  0.00           N
ATOM   3537  H   LYS E 177      31.667   6.740 -46.719  1.00  0.00           H
ATOM   3538  CA  LYS E 177      31.349   8.202 -45.220  1.00  0.00           C
ATOM   3539  HA  LYS E 177      31.508   9.261 -45.423  1.00  0.00           H
ATOM   3540  CB  LYS E 177      29.849   7.891 -45.396  1.00  0.00           C
ATOM   3541  HB2 LYS E 177      29.749   6.830 -45.164  1.00  0.00           H
ATOM   3542  HB3 LYS E 177      29.293   8.429 -44.628  1.00  0.00           H
ATOM   3543  CG  LYS E 177      29.242   8.074 -46.784  1.00  0.00           C
ATOM   3544  HG2 LYS E 177      29.204   9.090 -47.177  1.00  0.00           H
ATOM   3545  HG3 LYS E 177      29.708   7.456 -47.551  1.00  0.00           H
ATOM   3546  CD  LYS E 177      27.731   7.628 -46.695  1.00  0.00           C
ATOM   3547  HD2 LYS E 177      27.415   7.443 -47.722  1.00  0.00           H
ATOM   3548  HD3 LYS E 177      27.493   6.787 -46.044  1.00  0.00           H
ATOM   3549  CE  LYS E 177      26.912   8.841 -46.287  1.00  0.00           C
ATOM   3550  HE2 LYS E 177      27.362   9.078 -45.323  1.00  0.00           H
ATOM   3551  HE3 LYS E 177      26.998   9.668 -46.991  1.00  0.00           H
ATOM   3552  NZ  LYS E 177      25.485   8.442 -46.098  1.00  0.00           N
ATOM   3553  HZ1 LYS E 177      24.894   8.266 -46.898  1.00  0.00           H
ATOM   3554  HZ2 LYS E 177      25.306   7.722 -45.413  1.00  0.00           H
ATOM   3555  HZ3 LYS E 177      25.031   9.285 -45.775  1.00  0.00           H
ATOM   3556  C   LYS E 177      31.690   8.049 -43.706  1.00  0.00           C
ATOM   3557  O   LYS E 177      32.277   7.094 -43.219  1.00  0.00           O
ATOM   3558  N   SER E 178      31.378   9.125 -43.005  1.00  0.00           N
ATOM   3559  H   SER E 178      30.928   9.953 -43.367  1.00  0.00           H
ATOM   3560  CA  SER E 178      31.391   9.073 -41.519  1.00  0.00           C
ATOM   3561  HA  SER E 178      32.310   8.601 -41.172  1.00  0.00           H
ATOM   3562  CB  SER E 178      31.400  10.426 -40.909  1.00  0.00           C
ATOM   3563  HB2 SER E 178      32.195  10.987 -41.400  1.00  0.00           H
ATOM   3564  HB3 SER E 178      30.466  10.982 -40.993  1.00  0.00           H
ATOM   3565  OG  SER E 178      31.648  10.295 -39.484  1.00  0.00           O
ATOM   3566  HG  SER E 178      32.598  10.205 -39.378  1.00  0.00           H
ATOM   3567  C   SER E 178      30.207   8.226 -40.987  1.00  0.00           C
ATOM   3568  O   SER E 178      29.102   8.287 -41.498  1.00  0.00           O
ATOM   3569  N   GLU E 179      30.402   7.372 -39.991  1.00  0.00           N
ATOM   3570  H   GLU E 179      31.337   7.286 -39.620  1.00  0.00           H
ATOM   3571  CA  GLU E 179      29.219   6.674 -39.396  1.00  0.00           C
ATOM   3572  HA  GLU E 179      28.334   6.787 -40.023  1.00  0.00           H
ATOM   3573  CB  GLU E 179      29.438   5.178 -39.334  1.00  0.00           C
ATOM   3574  HB2 GLU E 179      30.231   4.980 -38.612  1.00  0.00           H
ATOM   3575  HB3 GLU E 179      28.525   4.754 -38.917  1.00  0.00           H
ATOM   3576  CG  GLU E 179      29.743   4.507 -40.650  1.00  0.00           C
ATOM   3577  HG2 GLU E 179      30.443   5.154 -41.179  1.00  0.00           H
ATOM   3578  HG3 GLU E 179      30.059   3.482 -40.456  1.00  0.00           H
ATOM   3579  CD  GLU E 179      28.422   4.282 -41.393  1.00  0.00           C
ATOM   3580  OE1 GLU E 179      28.346   3.719 -42.503  1.00  0.00           O
ATOM   3581  OE2 GLU E 179      27.325   4.715 -41.028  1.00  0.00           O
ATOM   3582  C   GLU E 179      28.875   7.261 -38.084  1.00  0.00           C
ATOM   3583  O   GLU E 179      27.685   7.243 -37.706  1.00  0.00           O
ATOM   3584  N   ALA E 180      29.828   7.840 -37.348  1.00  0.00           N
ATOM   3585  H   ALA E 180      30.774   7.801 -37.699  1.00  0.00           H
ATOM   3586  CA  ALA E 180      29.676   8.457 -36.030  1.00  0.00           C
ATOM   3587  HA  ALA E 180      29.163   7.704 -35.431  1.00  0.00           H
ATOM   3588  CB  ALA E 180      31.084   8.764 -35.420  1.00  0.00           C
ATOM   3589  HB1 ALA E 180      31.519   9.548 -36.039  1.00  0.00           H
ATOM   3590  HB2 ALA E 180      30.924   9.196 -34.432  1.00  0.00           H
ATOM   3591  HB3 ALA E 180      31.728   7.885 -35.382  1.00  0.00           H
ATOM   3592  C   ALA E 180      28.874   9.761 -36.191  1.00  0.00           C
ATOM   3593  O   ALA E 180      28.903  10.337 -37.248  1.00  0.00           O
ATOM   3594  N   ARG E 181      28.281  10.288 -35.081  1.00  0.00           N
ATOM   3595  H   ARG E 181      28.308   9.635 -34.311  1.00  0.00           H
ATOM   3596  CA  ARG E 181      27.507  11.531 -34.879  1.00  0.00           C
ATOM   3597  HA  ARG E 181      27.700  12.119 -35.776  1.00  0.00           H
ATOM   3598  CB  ARG E 181      26.041  11.244 -34.457  1.00  0.00           C
ATOM   3599  HB2 ARG E 181      25.931  10.785 -33.475  1.00  0.00           H
ATOM   3600  HB3 ARG E 181      25.535  12.205 -34.371  1.00  0.00           H
ATOM   3601  CG  ARG E 181      25.364  10.354 -35.535  1.00  0.00           C
ATOM   3602  HG2 ARG E 181      25.570  10.833 -36.492  1.00  0.00           H
ATOM   3603  HG3 ARG E 181      25.786   9.352 -35.464  1.00  0.00           H
ATOM   3604  CD  ARG E 181      23.844  10.254 -35.266  1.00  0.00           C
ATOM   3605  HD2 ARG E 181      23.303   9.552 -35.901  1.00  0.00           H
ATOM   3606  HD3 ARG E 181      23.714   9.998 -34.215  1.00  0.00           H
ATOM   3607  NE  ARG E 181      23.195  11.598 -35.537  1.00  0.00           N
ATOM   3608  HE  ARG E 181      23.477  12.165 -36.324  1.00  0.00           H
ATOM   3609  CZ  ARG E 181      22.150  12.068 -34.884  1.00  0.00           C
ATOM   3610  NH1 ARG E 181      21.612  11.495 -33.844  1.00  0.00           N
ATOM   3611 HH11 ARG E 181      21.965  10.592 -33.557  1.00  0.00           H
ATOM   3612 HH12 ARG E 181      20.764  11.939 -33.523  1.00  0.00           H
ATOM   3613  NH2 ARG E 181      21.655  13.243 -35.214  1.00  0.00           N
ATOM   3614 HH21 ARG E 181      22.159  13.798 -35.891  1.00  0.00           H
ATOM   3615 HH22 ARG E 181      20.986  13.649 -34.576  1.00  0.00           H
ATOM   3616  C   ARG E 181      28.168  12.330 -33.736  1.00  0.00           C
ATOM   3617  O   ARG E 181      28.725  11.748 -32.824  1.00  0.00           O
ATOM   3618  N   ILE E 182      28.099  13.651 -33.867  1.00  0.00           N
ATOM   3619  H   ILE E 182      27.640  13.994 -34.699  1.00  0.00           H
ATOM   3620  CA  ILE E 182      28.307  14.637 -32.848  1.00  0.00           C
ATOM   3621  HA  ILE E 182      29.160  14.331 -32.242  1.00  0.00           H
ATOM   3622  CB  ILE E 182      28.856  15.949 -33.368  1.00  0.00           C
ATOM   3623  HB  ILE E 182      28.295  16.222 -34.262  1.00  0.00           H
ATOM   3624  CG2 ILE E 182      28.861  17.091 -32.300  1.00  0.00           C
ATOM   3625 HG21 ILE E 182      29.321  16.697 -31.394  1.00  0.00           H
ATOM   3626 HG22 ILE E 182      29.409  17.967 -32.646  1.00  0.00           H
ATOM   3627 HG23 ILE E 182      27.860  17.451 -32.061  1.00  0.00           H
ATOM   3628  CG1 ILE E 182      30.314  15.837 -33.862  1.00  0.00           C
ATOM   3629 HG12 ILE E 182      30.722  16.806 -34.151  1.00  0.00           H
ATOM   3630 HG13 ILE E 182      30.917  15.486 -33.024  1.00  0.00           H
ATOM   3631  CD1 ILE E 182      30.646  15.096 -35.160  1.00  0.00           C
ATOM   3632 HD11 ILE E 182      30.425  14.046 -34.968  1.00  0.00           H
ATOM   3633 HD12 ILE E 182      29.964  15.473 -35.922  1.00  0.00           H
ATOM   3634 HD13 ILE E 182      31.709  15.218 -35.367  1.00  0.00           H
ATOM   3635  C   ILE E 182      27.107  14.785 -31.882  1.00  0.00           C
ATOM   3636  O   ILE E 182      26.017  14.758 -32.398  1.00  0.00           O
ATOM   3637  N   GLY E 183      27.327  14.755 -30.580  1.00  0.00           N
ATOM   3638  H   GLY E 183      28.245  14.542 -30.216  1.00  0.00           H
ATOM   3639  CA  GLY E 183      26.315  14.653 -29.666  1.00  0.00           C
ATOM   3640  HA2 GLY E 183      25.431  14.068 -29.921  1.00  0.00           H
ATOM   3641  HA3 GLY E 183      26.703  14.107 -28.806  1.00  0.00           H
ATOM   3642  C   GLY E 183      25.996  15.952 -29.027  1.00  0.00           C
ATOM   3643  O   GLY E 183      25.042  15.993 -28.234  1.00  0.00           O
ATOM   3644  N   ILE E 184      26.875  16.985 -29.249  1.00  0.00           N
ATOM   3645  H   ILE E 184      27.644  16.791 -29.874  1.00  0.00           H
ATOM   3646  CA  ILE E 184      26.821  18.377 -28.696  1.00  0.00           C
ATOM   3647  HA  ILE E 184      26.887  18.304 -27.611  1.00  0.00           H
ATOM   3648  CB  ILE E 184      28.001  19.265 -29.200  1.00  0.00           C
ATOM   3649  HB  ILE E 184      28.085  19.337 -30.284  1.00  0.00           H
ATOM   3650  CG2 ILE E 184      27.815  20.732 -28.702  1.00  0.00           C
ATOM   3651 HG21 ILE E 184      28.043  20.781 -27.637  1.00  0.00           H
ATOM   3652 HG22 ILE E 184      28.516  21.310 -29.305  1.00  0.00           H
ATOM   3653 HG23 ILE E 184      26.876  21.258 -28.870  1.00  0.00           H
ATOM   3654  CG1 ILE E 184      29.308  18.645 -28.586  1.00  0.00           C
ATOM   3655 HG12 ILE E 184      29.300  18.756 -27.502  1.00  0.00           H
ATOM   3656 HG13 ILE E 184      29.414  17.624 -28.953  1.00  0.00           H
ATOM   3657  CD1 ILE E 184      30.565  19.391 -28.934  1.00  0.00           C
ATOM   3658 HD11 ILE E 184      31.381  18.906 -28.399  1.00  0.00           H
ATOM   3659 HD12 ILE E 184      30.703  19.334 -30.014  1.00  0.00           H
ATOM   3660 HD13 ILE E 184      30.547  20.439 -28.632  1.00  0.00           H
ATOM   3661  C   ILE E 184      25.404  19.015 -28.969  1.00  0.00           C
ATOM   3662  O   ILE E 184      25.028  19.031 -30.139  1.00  0.00           O
ATOM   3663  N   PRO E 185      24.598  19.487 -28.097  1.00  0.00           N
ATOM   3664  CD  PRO E 185      24.842  19.483 -26.723  1.00  0.00           C
ATOM   3665  HD2 PRO E 185      25.852  19.699 -26.374  1.00  0.00           H
ATOM   3666  HD3 PRO E 185      24.686  18.472 -26.347  1.00  0.00           H
ATOM   3667  CG  PRO E 185      23.734  20.266 -26.140  1.00  0.00           C
ATOM   3668  HG2 PRO E 185      24.006  21.319 -26.081  1.00  0.00           H
ATOM   3669  HG3 PRO E 185      23.615  19.833 -25.146  1.00  0.00           H
ATOM   3670  CB  PRO E 185      22.531  20.103 -27.067  1.00  0.00           C
ATOM   3671  HB2 PRO E 185      21.875  20.973 -27.064  1.00  0.00           H
ATOM   3672  HB3 PRO E 185      21.970  19.280 -26.626  1.00  0.00           H
ATOM   3673  CA  PRO E 185      23.169  19.754 -28.376  1.00  0.00           C
ATOM   3674  HA  PRO E 185      22.771  18.784 -28.675  1.00  0.00           H
ATOM   3675  C   PRO E 185      22.995  20.867 -29.447  1.00  0.00           C
ATOM   3676  O   PRO E 185      22.121  20.831 -30.361  1.00  0.00           O
ATOM   3677  N   SER E 186      23.869  21.870 -29.438  1.00  0.00           N
ATOM   3678  H   SER E 186      24.546  21.925 -28.690  1.00  0.00           H
ATOM   3679  CA  SER E 186      23.913  23.021 -30.376  1.00  0.00           C
ATOM   3680  HA  SER E 186      22.985  23.582 -30.272  1.00  0.00           H
ATOM   3681  CB  SER E 186      24.911  24.058 -29.936  1.00  0.00           C
ATOM   3682  HB2 SER E 186      24.865  24.951 -30.560  1.00  0.00           H
ATOM   3683  HB3 SER E 186      24.627  24.401 -28.941  1.00  0.00           H
ATOM   3684  OG  SER E 186      26.171  23.489 -29.912  1.00  0.00           O
ATOM   3685  HG  SER E 186      26.659  24.190 -29.473  1.00  0.00           H
ATOM   3686  C   SER E 186      24.032  22.557 -31.793  1.00  0.00           C
ATOM   3687  O   SER E 186      23.803  23.379 -32.683  1.00  0.00           O
ATOM   3688  N   THR E 187      24.325  21.306 -32.030  1.00  0.00           N
ATOM   3689  H   THR E 187      24.333  20.652 -31.260  1.00  0.00           H
ATOM   3690  CA  THR E 187      24.408  20.738 -33.404  1.00  0.00           C
ATOM   3691  HA  THR E 187      24.637  21.516 -34.132  1.00  0.00           H
ATOM   3692  CB  THR E 187      25.665  19.895 -33.503  1.00  0.00           C
ATOM   3693  HB  THR E 187      25.849  19.735 -34.565  1.00  0.00           H
ATOM   3694  CG2 THR E 187      26.838  20.618 -32.871  1.00  0.00           C
ATOM   3695 HG21 THR E 187      27.811  20.289 -33.233  1.00  0.00           H
ATOM   3696 HG22 THR E 187      26.808  21.655 -33.203  1.00  0.00           H
ATOM   3697 HG23 THR E 187      26.663  20.688 -31.797  1.00  0.00           H
ATOM   3698  OG1 THR E 187      25.566  18.616 -32.907  1.00  0.00           O
ATOM   3699  HG1 THR E 187      25.294  18.702 -31.990  1.00  0.00           H
ATOM   3700  C   THR E 187      23.158  20.012 -33.987  1.00  0.00           C
ATOM   3701  O   THR E 187      23.250  19.424 -35.035  1.00  0.00           O
ATOM   3702  N   LYS E 188      21.993  20.038 -33.303  1.00  0.00           N
ATOM   3703  H   LYS E 188      22.080  20.454 -32.387  1.00  0.00           H
ATOM   3704  CA  LYS E 188      20.730  19.435 -33.705  1.00  0.00           C
ATOM   3705  HA  LYS E 188      20.991  18.458 -34.110  1.00  0.00           H
ATOM   3706  CB  LYS E 188      19.883  19.151 -32.473  1.00  0.00           C
ATOM   3707  HB2 LYS E 188      19.471  20.051 -32.018  1.00  0.00           H
ATOM   3708  HB3 LYS E 188      19.049  18.637 -32.951  1.00  0.00           H
ATOM   3709  CG  LYS E 188      20.507  18.098 -31.506  1.00  0.00           C
ATOM   3710  HG2 LYS E 188      20.630  17.122 -31.976  1.00  0.00           H
ATOM   3711  HG3 LYS E 188      21.440  18.475 -31.085  1.00  0.00           H
ATOM   3712  CD  LYS E 188      19.565  17.854 -30.296  1.00  0.00           C
ATOM   3713  HD2 LYS E 188      19.235  18.829 -29.937  1.00  0.00           H
ATOM   3714  HD3 LYS E 188      18.832  17.145 -30.682  1.00  0.00           H
ATOM   3715  CE  LYS E 188      20.213  17.215 -29.052  1.00  0.00           C
ATOM   3716  HE2 LYS E 188      20.784  17.993 -28.545  1.00  0.00           H
ATOM   3717  HE3 LYS E 188      19.386  16.855 -28.440  1.00  0.00           H
ATOM   3718  NZ  LYS E 188      21.117  16.094 -29.374  1.00  0.00           N
ATOM   3719  HZ1 LYS E 188      20.621  15.363 -29.863  1.00  0.00           H
ATOM   3720  HZ2 LYS E 188      21.881  16.374 -29.972  1.00  0.00           H
ATOM   3721  HZ3 LYS E 188      21.598  15.818 -28.530  1.00  0.00           H
ATOM   3722  C   LYS E 188      19.958  20.218 -34.692  1.00  0.00           C
ATOM   3723  O   LYS E 188      18.962  19.758 -35.283  1.00  0.00           O
ATOM   3724  N   TYR E 189      20.296  21.556 -34.793  1.00  0.00           N
ATOM   3725  H   TYR E 189      21.193  21.855 -34.438  1.00  0.00           H
ATOM   3726  CA  TYR E 189      19.704  22.430 -35.831  1.00  0.00           C
ATOM   3727  HA  TYR E 189      19.871  23.468 -35.543  1.00  0.00           H
ATOM   3728  CB  TYR E 189      20.268  22.367 -37.234  1.00  0.00           C
ATOM   3729  HB2 TYR E 189      20.031  21.339 -37.510  1.00  0.00           H
ATOM   3730  HB3 TYR E 189      19.781  23.107 -37.868  1.00  0.00           H
ATOM   3731  CG  TYR E 189      21.763  22.618 -37.251  1.00  0.00           C
ATOM   3732  CD1 TYR E 189      22.688  21.522 -37.353  1.00  0.00           C
ATOM   3733  HD1 TYR E 189      22.251  20.538 -37.441  1.00  0.00           H
ATOM   3734  CE1 TYR E 189      24.083  21.766 -37.192  1.00  0.00           C
ATOM   3735  HE1 TYR E 189      24.794  20.954 -37.147  1.00  0.00           H
ATOM   3736  CZ  TYR E 189      24.553  23.070 -36.942  1.00  0.00           C
ATOM   3737  OH  TYR E 189      25.899  23.374 -36.782  1.00  0.00           O
ATOM   3738  HH  TYR E 189      26.208  24.283 -36.812  1.00  0.00           H
ATOM   3739  CE2 TYR E 189      23.698  24.137 -37.011  1.00  0.00           C
ATOM   3740  HE2 TYR E 189      24.152  25.113 -37.091  1.00  0.00           H
ATOM   3741  CD2 TYR E 189      22.286  23.966 -37.150  1.00  0.00           C
ATOM   3742  HD2 TYR E 189      21.595  24.795 -37.187  1.00  0.00           H
ATOM   3743  C   TYR E 189      18.127  22.496 -35.730  1.00  0.00           C
ATOM   3744  O   TYR E 189      17.368  22.578 -36.747  1.00  0.00           O
ATOM   3745  N   THR E 190      17.568  22.443 -34.533  1.00  0.00           N
ATOM   3746  H   THR E 190      18.216  22.413 -33.759  1.00  0.00           H
ATOM   3747  CA  THR E 190      16.153  22.417 -34.242  1.00  0.00           C
ATOM   3748  HA  THR E 190      15.877  21.476 -34.718  1.00  0.00           H
ATOM   3749  CB  THR E 190      15.691  22.162 -32.783  1.00  0.00           C
ATOM   3750  HB  THR E 190      15.562  23.118 -32.275  1.00  0.00           H
ATOM   3751  CG2 THR E 190      14.282  21.503 -32.782  1.00  0.00           C
ATOM   3752 HG21 THR E 190      13.550  22.305 -32.876  1.00  0.00           H
ATOM   3753 HG22 THR E 190      14.015  20.859 -33.619  1.00  0.00           H
ATOM   3754 HG23 THR E 190      14.183  21.016 -31.812  1.00  0.00           H
ATOM   3755  OG1 THR E 190      16.629  21.349 -32.195  1.00  0.00           O
ATOM   3756  HG1 THR E 190      17.328  21.942 -31.907  1.00  0.00           H
ATOM   3757  C   THR E 190      15.423  23.577 -34.757  1.00  0.00           C
ATOM   3758  O   THR E 190      15.651  24.752 -34.407  1.00  0.00           O
ATOM   3759  N   LYS E 191      14.306  23.296 -35.530  1.00  0.00           N
ATOM   3760  H   LYS E 191      14.140  22.321 -35.733  1.00  0.00           H
ATOM   3761  CA  LYS E 191      13.442  24.333 -36.074  1.00  0.00           C
ATOM   3762  HA  LYS E 191      13.511  25.227 -35.454  1.00  0.00           H
ATOM   3763  CB  LYS E 191      13.683  24.607 -37.585  1.00  0.00           C
ATOM   3764  HB2 LYS E 191      13.902  23.650 -38.057  1.00  0.00           H
ATOM   3765  HB3 LYS E 191      12.735  24.981 -37.972  1.00  0.00           H
ATOM   3766  CG  LYS E 191      14.863  25.498 -37.810  1.00  0.00           C
ATOM   3767  HG2 LYS E 191      14.652  26.509 -37.463  1.00  0.00           H
ATOM   3768  HG3 LYS E 191      15.693  25.204 -37.168  1.00  0.00           H
ATOM   3769  CD  LYS E 191      15.162  25.666 -39.318  1.00  0.00           C
ATOM   3770  HD2 LYS E 191      16.215  25.885 -39.496  1.00  0.00           H
ATOM   3771  HD3 LYS E 191      15.181  24.727 -39.872  1.00  0.00           H
ATOM   3772  CE  LYS E 191      14.356  26.723 -40.036  1.00  0.00           C
ATOM   3773  HE2 LYS E 191      14.404  26.434 -41.086  1.00  0.00           H
ATOM   3774  HE3 LYS E 191      13.332  26.726 -39.664  1.00  0.00           H
ATOM   3775  NZ  LYS E 191      14.903  28.069 -39.899  1.00  0.00           N
ATOM   3776  HZ1 LYS E 191      14.457  28.730 -40.519  1.00  0.00           H
ATOM   3777  HZ2 LYS E 191      14.718  28.480 -38.995  1.00  0.00           H
ATOM   3778  HZ3 LYS E 191      15.882  28.071 -40.147  1.00  0.00           H
ATOM   3779  C   LYS E 191      11.941  23.999 -35.877  1.00  0.00           C
ATOM   3780  O   LYS E 191      11.485  22.912 -35.638  1.00  0.00           O
ATOM   3781  N   GLU E 192      11.173  25.073 -35.876  1.00  0.00           N
ATOM   3782  H   GLU E 192      11.481  25.995 -36.150  1.00  0.00           H
ATOM   3783  CA  GLU E 192       9.706  24.991 -35.764  1.00  0.00           C
ATOM   3784  HA  GLU E 192       9.345  24.373 -34.942  1.00  0.00           H
ATOM   3785  CB  GLU E 192       9.111  26.398 -35.412  1.00  0.00           C
ATOM   3786  HB2 GLU E 192       9.596  27.121 -36.069  1.00  0.00           H
ATOM   3787  HB3 GLU E 192       8.048  26.492 -35.632  1.00  0.00           H
ATOM   3788  CG  GLU E 192       9.305  26.891 -33.964  1.00  0.00           C
ATOM   3789  HG2 GLU E 192       8.792  27.847 -33.862  1.00  0.00           H
ATOM   3790  HG3 GLU E 192       8.817  26.112 -33.378  1.00  0.00           H
ATOM   3791  CD  GLU E 192      10.721  26.936 -33.693  1.00  0.00           C
ATOM   3792  OE1 GLU E 192      11.460  27.730 -34.385  1.00  0.00           O
ATOM   3793  OE2 GLU E 192      11.129  26.395 -32.682  1.00  0.00           O
ATOM   3794  C   GLU E 192       9.012  24.402 -37.077  1.00  0.00           C
ATOM   3795  O   GLU E 192       7.847  23.951 -36.977  1.00  0.00           O
ATOM   3796  N   THR E 193       9.636  24.469 -38.259  1.00  0.00           N
ATOM   3797  H   THR E 193      10.564  24.865 -38.232  1.00  0.00           H
ATOM   3798  CA  THR E 193       9.161  24.003 -39.574  1.00  0.00           C
ATOM   3799  HA  THR E 193       8.229  24.461 -39.905  1.00  0.00           H
ATOM   3800  CB  THR E 193      10.315  24.421 -40.504  1.00  0.00           C
ATOM   3801  HB  THR E 193       9.989  24.258 -41.531  1.00  0.00           H
ATOM   3802  CG2 THR E 193      10.671  25.898 -40.375  1.00  0.00           C
ATOM   3803 HG21 THR E 193      11.270  26.173 -39.507  1.00  0.00           H
ATOM   3804 HG22 THR E 193      11.279  26.144 -41.246  1.00  0.00           H
ATOM   3805 HG23 THR E 193       9.730  26.446 -40.418  1.00  0.00           H
ATOM   3806  OG1 THR E 193      11.556  23.828 -40.319  1.00  0.00           O
ATOM   3807  HG1 THR E 193      11.348  22.891 -40.341  1.00  0.00           H
ATOM   3808  C   THR E 193       9.007  22.447 -39.521  1.00  0.00           C
ATOM   3809  O   THR E 193      10.036  21.765 -39.258  1.00  0.00           O
ATOM   3810  N   PRO E 194       7.827  21.866 -39.727  1.00  0.00           N
ATOM   3811  CD  PRO E 194       6.635  22.610 -40.131  1.00  0.00           C
ATOM   3812  HD2 PRO E 194       6.887  22.980 -41.125  1.00  0.00           H
ATOM   3813  HD3 PRO E 194       6.432  23.428 -39.439  1.00  0.00           H
ATOM   3814  CG  PRO E 194       5.464  21.607 -40.225  1.00  0.00           C
ATOM   3815  HG2 PRO E 194       5.478  21.297 -41.270  1.00  0.00           H
ATOM   3816  HG3 PRO E 194       4.501  22.080 -40.030  1.00  0.00           H
ATOM   3817  CB  PRO E 194       6.009  20.472 -39.354  1.00  0.00           C
ATOM   3818  HB2 PRO E 194       5.647  19.506 -39.704  1.00  0.00           H
ATOM   3819  HB3 PRO E 194       5.687  20.633 -38.325  1.00  0.00           H
ATOM   3820  CA  PRO E 194       7.523  20.467 -39.362  1.00  0.00           C
ATOM   3821  HA  PRO E 194       7.857  20.392 -38.327  1.00  0.00           H
ATOM   3822  C   PRO E 194       8.185  19.449 -40.203  1.00  0.00           C
ATOM   3823  O   PRO E 194       8.608  19.695 -41.363  1.00  0.00           O
ATOM   3824  N   PHE E 195       8.430  18.295 -39.601  1.00  0.00           N
ATOM   3825  H   PHE E 195       8.021  18.261 -38.678  1.00  0.00           H
ATOM   3826  CA  PHE E 195       9.077  17.113 -40.329  1.00  0.00           C
ATOM   3827  HA  PHE E 195      10.017  17.405 -40.796  1.00  0.00           H
ATOM   3828  CB  PHE E 195       9.406  16.086 -39.233  1.00  0.00           C
ATOM   3829  HB2 PHE E 195      10.223  16.504 -38.645  1.00  0.00           H
ATOM   3830  HB3 PHE E 195       8.613  16.050 -38.486  1.00  0.00           H
ATOM   3831  CG  PHE E 195       9.862  14.727 -39.699  1.00  0.00           C
ATOM   3832  CD1 PHE E 195       8.890  13.677 -39.993  1.00  0.00           C
ATOM   3833  HD1 PHE E 195       7.864  13.879 -39.723  1.00  0.00           H
ATOM   3834  CE1 PHE E 195       9.277  12.438 -40.416  1.00  0.00           C
ATOM   3835  HE1 PHE E 195       8.554  11.651 -40.574  1.00  0.00           H
ATOM   3836  CZ  PHE E 195      10.610  12.142 -40.678  1.00  0.00           C
ATOM   3837  HZ  PHE E 195      10.995  11.186 -41.000  1.00  0.00           H
ATOM   3838  CE2 PHE E 195      11.571  13.251 -40.602  1.00  0.00           C
ATOM   3839  HE2 PHE E 195      12.589  12.990 -40.850  1.00  0.00           H
ATOM   3840  CD2 PHE E 195      11.151  14.508 -40.124  1.00  0.00           C
ATOM   3841  HD2 PHE E 195      11.881  15.302 -40.072  1.00  0.00           H
ATOM   3842  C   PHE E 195       8.211  16.419 -41.400  1.00  0.00           C
ATOM   3843  O   PHE E 195       7.070  16.049 -41.114  1.00  0.00           O
ATOM   3844  N   VAL E 196       8.783  16.237 -42.583  1.00  0.00           N
ATOM   3845  H   VAL E 196       9.676  16.690 -42.712  1.00  0.00           H
ATOM   3846  CA  VAL E 196       8.100  15.559 -43.681  1.00  0.00           C
ATOM   3847  HA  VAL E 196       7.019  15.574 -43.542  1.00  0.00           H
ATOM   3848  CB  VAL E 196       8.294  16.321 -44.981  1.00  0.00           C
ATOM   3849  HB  VAL E 196       9.351  16.308 -45.249  1.00  0.00           H
ATOM   3850  CG1 VAL E 196       7.597  15.589 -46.155  1.00  0.00           C
ATOM   3851 HG11 VAL E 196       7.610  16.200 -47.058  1.00  0.00           H
ATOM   3852 HG12 VAL E 196       7.927  14.571 -46.365  1.00  0.00           H
ATOM   3853 HG13 VAL E 196       6.535  15.608 -45.908  1.00  0.00           H
ATOM   3854  CG2 VAL E 196       7.802  17.689 -44.956  1.00  0.00           C
ATOM   3855 HG21 VAL E 196       8.005  18.258 -45.863  1.00  0.00           H
ATOM   3856 HG22 VAL E 196       6.746  17.862 -44.752  1.00  0.00           H
ATOM   3857 HG23 VAL E 196       8.401  18.317 -44.296  1.00  0.00           H
ATOM   3858  C   VAL E 196       8.506  14.101 -43.807  1.00  0.00           C
ATOM   3859  O   VAL E 196       9.697  13.846 -43.949  1.00  0.00           O
ATOM   3860  N   PHE E 197       7.468  13.234 -43.695  1.00  0.00           N
ATOM   3861  H   PHE E 197       6.537  13.625 -43.690  1.00  0.00           H
ATOM   3862  CA  PHE E 197       7.557  11.765 -43.841  1.00  0.00           C
ATOM   3863  HA  PHE E 197       8.505  11.359 -43.487  1.00  0.00           H
ATOM   3864  CB  PHE E 197       6.382  11.080 -43.071  1.00  0.00           C
ATOM   3865  HB2 PHE E 197       6.314  11.427 -42.040  1.00  0.00           H
ATOM   3866  HB3 PHE E 197       5.397  11.464 -43.335  1.00  0.00           H
ATOM   3867  CG  PHE E 197       6.418   9.526 -43.047  1.00  0.00           C
ATOM   3868  CD1 PHE E 197       7.539   8.829 -42.565  1.00  0.00           C
ATOM   3869  HD1 PHE E 197       8.347   9.346 -42.070  1.00  0.00           H
ATOM   3870  CE1 PHE E 197       7.549   7.363 -42.576  1.00  0.00           C
ATOM   3871  HE1 PHE E 197       8.455   6.790 -42.448  1.00  0.00           H
ATOM   3872  CZ  PHE E 197       6.400   6.668 -42.975  1.00  0.00           C
ATOM   3873  HZ  PHE E 197       6.350   5.606 -42.786  1.00  0.00           H
ATOM   3874  CE2 PHE E 197       5.378   7.398 -43.522  1.00  0.00           C
ATOM   3875  HE2 PHE E 197       4.530   6.876 -43.941  1.00  0.00           H
ATOM   3876  CD2 PHE E 197       5.357   8.784 -43.509  1.00  0.00           C
ATOM   3877  HD2 PHE E 197       4.517   9.354 -43.878  1.00  0.00           H
ATOM   3878  C   PHE E 197       7.387  11.376 -45.332  1.00  0.00           C
ATOM   3879  O   PHE E 197       6.499  11.824 -46.089  1.00  0.00           O
ATOM   3880  N   LYS E 198       8.359  10.530 -45.753  1.00  0.00           N
ATOM   3881  H   LYS E 198       9.132  10.291 -45.148  1.00  0.00           H
ATOM   3882  CA  LYS E 198       8.294   9.694 -46.877  1.00  0.00           C
ATOM   3883  HA  LYS E 198       7.278   9.855 -47.239  1.00  0.00           H
ATOM   3884  CB  LYS E 198       9.297  10.013 -47.971  1.00  0.00           C
ATOM   3885  HB2 LYS E 198       9.341  11.078 -48.197  1.00  0.00           H
ATOM   3886  HB3 LYS E 198      10.264   9.717 -47.564  1.00  0.00           H
ATOM   3887  CG  LYS E 198       8.912   9.315 -49.228  1.00  0.00           C
ATOM   3888  HG2 LYS E 198       8.955   8.227 -49.169  1.00  0.00           H
ATOM   3889  HG3 LYS E 198       7.846   9.533 -49.302  1.00  0.00           H
ATOM   3890  CD  LYS E 198       9.611   9.776 -50.531  1.00  0.00           C
ATOM   3891  HD2 LYS E 198       9.517  10.860 -50.603  1.00  0.00           H
ATOM   3892  HD3 LYS E 198      10.694   9.662 -50.542  1.00  0.00           H
ATOM   3893  CE  LYS E 198       9.060   9.141 -51.805  1.00  0.00           C
ATOM   3894  HE2 LYS E 198       9.594   9.616 -52.628  1.00  0.00           H
ATOM   3895  HE3 LYS E 198       9.310   8.080 -51.818  1.00  0.00           H
ATOM   3896  NZ  LYS E 198       7.619   9.357 -51.966  1.00  0.00           N
ATOM   3897  HZ1 LYS E 198       7.257   9.141 -52.883  1.00  0.00           H
ATOM   3898  HZ2 LYS E 198       7.171   8.769 -51.278  1.00  0.00           H
ATOM   3899  HZ3 LYS E 198       7.275  10.274 -51.718  1.00  0.00           H
ATOM   3900  C   LYS E 198       8.305   8.207 -46.582  1.00  0.00           C
ATOM   3901  O   LYS E 198       9.315   7.589 -46.342  1.00  0.00           O
ATOM   3902  N   LEU E 199       7.147   7.533 -46.701  1.00  0.00           N
ATOM   3903  H   LEU E 199       6.314   8.080 -46.869  1.00  0.00           H
ATOM   3904  CA  LEU E 199       6.876   6.117 -46.498  1.00  0.00           C
ATOM   3905  HA  LEU E 199       7.039   5.935 -45.436  1.00  0.00           H
ATOM   3906  CB  LEU E 199       5.472   5.742 -47.065  1.00  0.00           C
ATOM   3907  HB2 LEU E 199       4.743   6.271 -46.451  1.00  0.00           H
ATOM   3908  HB3 LEU E 199       5.240   6.082 -48.074  1.00  0.00           H
ATOM   3909  CG  LEU E 199       5.027   4.226 -46.926  1.00  0.00           C
ATOM   3910  HG  LEU E 199       5.579   3.711 -47.712  1.00  0.00           H
ATOM   3911  CD1 LEU E 199       5.209   3.667 -45.500  1.00  0.00           C
ATOM   3912 HD11 LEU E 199       6.264   3.498 -45.284  1.00  0.00           H
ATOM   3913 HD12 LEU E 199       4.835   4.274 -44.676  1.00  0.00           H
ATOM   3914 HD13 LEU E 199       4.777   2.676 -45.361  1.00  0.00           H
ATOM   3915  CD2 LEU E 199       3.606   3.971 -47.279  1.00  0.00           C
ATOM   3916 HD21 LEU E 199       3.329   4.450 -48.218  1.00  0.00           H
ATOM   3917 HD22 LEU E 199       3.425   2.902 -47.392  1.00  0.00           H
ATOM   3918 HD23 LEU E 199       2.953   4.443 -46.546  1.00  0.00           H
ATOM   3919  C   LEU E 199       7.879   5.238 -47.258  1.00  0.00           C
ATOM   3920  O   LEU E 199       8.491   4.379 -46.678  1.00  0.00           O
ATOM   3921  N   GLU E 200       8.029   5.609 -48.509  1.00  0.00           N
ATOM   3922  H   GLU E 200       7.417   6.327 -48.870  1.00  0.00           H
ATOM   3923  CA  GLU E 200       8.814   4.819 -49.421  1.00  0.00           C
ATOM   3924  HA  GLU E 200       8.494   3.784 -49.299  1.00  0.00           H
ATOM   3925  CB  GLU E 200       8.582   5.189 -50.962  1.00  0.00           C
ATOM   3926  HB2 GLU E 200       8.949   6.170 -51.263  1.00  0.00           H
ATOM   3927  HB3 GLU E 200       9.128   4.455 -51.555  1.00  0.00           H
ATOM   3928  CG  GLU E 200       7.102   5.183 -51.331  1.00  0.00           C
ATOM   3929  HG2 GLU E 200       7.054   4.721 -52.317  1.00  0.00           H
ATOM   3930  HG3 GLU E 200       6.630   4.409 -50.727  1.00  0.00           H
ATOM   3931  CD  GLU E 200       6.360   6.533 -51.328  1.00  0.00           C
ATOM   3932  OE1 GLU E 200       5.686   6.891 -52.340  1.00  0.00           O
ATOM   3933  OE2 GLU E 200       6.326   7.251 -50.268  1.00  0.00           O
ATOM   3934  C   GLU E 200      10.350   4.843 -49.060  1.00  0.00           C
ATOM   3935  O   GLU E 200      11.072   3.912 -49.385  1.00  0.00           O
ATOM   3936  N   ASP E 201      10.827   5.900 -48.433  1.00  0.00           N
ATOM   3937  H   ASP E 201      10.169   6.622 -48.178  1.00  0.00           H
ATOM   3938  CA  ASP E 201      12.277   6.004 -48.007  1.00  0.00           C
ATOM   3939  HA  ASP E 201      12.824   5.509 -48.809  1.00  0.00           H
ATOM   3940  CB  ASP E 201      12.691   7.456 -47.813  1.00  0.00           C
ATOM   3941  HB2 ASP E 201      12.116   7.917 -47.010  1.00  0.00           H
ATOM   3942  HB3 ASP E 201      13.767   7.314 -47.714  1.00  0.00           H
ATOM   3943  CG  ASP E 201      12.506   8.359 -49.072  1.00  0.00           C
ATOM   3944  OD1 ASP E 201      12.569   7.839 -50.197  1.00  0.00           O
ATOM   3945  OD2 ASP E 201      12.596   9.648 -49.004  1.00  0.00           O
ATOM   3946  C   ASP E 201      12.611   5.200 -46.728  1.00  0.00           C
ATOM   3947  O   ASP E 201      13.745   4.815 -46.387  1.00  0.00           O
ATOM   3948  N   TYR E 202      11.559   4.805 -45.963  1.00  0.00           N
ATOM   3949  H   TYR E 202      10.702   5.095 -46.412  1.00  0.00           H
ATOM   3950  CA  TYR E 202      11.519   4.155 -44.614  1.00  0.00           C
ATOM   3951  HA  TYR E 202      12.552   4.163 -44.266  1.00  0.00           H
ATOM   3952  CB  TYR E 202      10.578   4.939 -43.666  1.00  0.00           C
ATOM   3953  HB2 TYR E 202       9.695   5.252 -44.222  1.00  0.00           H
ATOM   3954  HB3 TYR E 202      10.119   4.319 -42.895  1.00  0.00           H
ATOM   3955  CG  TYR E 202      11.113   6.071 -42.907  1.00  0.00           C
ATOM   3956  CD1 TYR E 202      12.070   5.840 -41.918  1.00  0.00           C
ATOM   3957  HD1 TYR E 202      12.356   4.832 -41.657  1.00  0.00           H
ATOM   3958  CE1 TYR E 202      12.639   6.918 -41.217  1.00  0.00           C
ATOM   3959  HE1 TYR E 202      13.416   6.795 -40.478  1.00  0.00           H
ATOM   3960  CZ  TYR E 202      12.095   8.213 -41.566  1.00  0.00           C
ATOM   3961  OH  TYR E 202      12.559   9.290 -40.885  1.00  0.00           O
ATOM   3962  HH  TYR E 202      13.260   9.087 -40.261  1.00  0.00           H
ATOM   3963  CE2 TYR E 202      11.264   8.488 -42.671  1.00  0.00           C
ATOM   3964  HE2 TYR E 202      11.018   9.520 -42.870  1.00  0.00           H
ATOM   3965  CD2 TYR E 202      10.840   7.360 -43.421  1.00  0.00           C
ATOM   3966  HD2 TYR E 202      10.316   7.413 -44.364  1.00  0.00           H
ATOM   3967  C   TYR E 202      11.116   2.698 -44.774  1.00  0.00           C
ATOM   3968  O   TYR E 202      11.439   1.937 -43.878  1.00  0.00           O
ATOM   3969  N   GLN E 203      10.263   2.303 -45.756  1.00  0.00           N
ATOM   3970  H   GLN E 203       9.828   3.006 -46.336  1.00  0.00           H
ATOM   3971  CA  GLN E 203       9.536   1.041 -45.513  1.00  0.00           C
ATOM   3972  HA  GLN E 203       9.144   1.075 -44.496  1.00  0.00           H
ATOM   3973  CB  GLN E 203       8.348   1.088 -46.481  1.00  0.00           C
ATOM   3974  HB2 GLN E 203       7.622   0.349 -46.143  1.00  0.00           H
ATOM   3975  HB3 GLN E 203       7.851   2.057 -46.437  1.00  0.00           H
ATOM   3976  CG  GLN E 203       8.740   0.848 -47.963  1.00  0.00           C
ATOM   3977  HG2 GLN E 203       9.468   1.612 -48.237  1.00  0.00           H
ATOM   3978  HG3 GLN E 203       9.169  -0.149 -48.062  1.00  0.00           H
ATOM   3979  CD  GLN E 203       7.440   1.067 -48.866  1.00  0.00           C
ATOM   3980  OE1 GLN E 203       6.295   1.001 -48.364  1.00  0.00           O
ATOM   3981  NE2 GLN E 203       7.531   1.353 -50.142  1.00  0.00           N
ATOM   3982 HE21 GLN E 203       6.734   1.399 -50.761  1.00  0.00           H
ATOM   3983 HE22 GLN E 203       8.398   1.439 -50.654  1.00  0.00           H
ATOM   3984  C   GLN E 203      10.474  -0.222 -45.666  1.00  0.00           C
ATOM   3985  O   GLN E 203      10.079  -1.321 -45.341  1.00  0.00           O
ATOM   3986  N   ASP E 204      11.718  -0.006 -46.130  1.00  0.00           N
ATOM   3987  H   ASP E 204      11.972   0.829 -46.638  1.00  0.00           H
ATOM   3988  CA  ASP E 204      12.712  -1.122 -46.275  1.00  0.00           C
ATOM   3989  HA  ASP E 204      12.500  -1.814 -45.460  1.00  0.00           H
ATOM   3990  CB  ASP E 204      12.520  -1.811 -47.677  1.00  0.00           C
ATOM   3991  HB2 ASP E 204      11.500  -2.165 -47.826  1.00  0.00           H
ATOM   3992  HB3 ASP E 204      12.745  -1.064 -48.439  1.00  0.00           H
ATOM   3993  CG  ASP E 204      13.532  -2.972 -47.824  1.00  0.00           C
ATOM   3994  OD1 ASP E 204      14.052  -3.244 -48.923  1.00  0.00           O
ATOM   3995  OD2 ASP E 204      13.748  -3.689 -46.816  1.00  0.00           O
ATOM   3996  C   ASP E 204      14.189  -0.663 -46.006  1.00  0.00           C
ATOM   3997  O   ASP E 204      15.078  -0.841 -46.811  1.00  0.00           O
ATOM   3998  N   ALA E 205      14.327   0.230 -44.986  1.00  0.00           N
ATOM   3999  H   ALA E 205      13.478   0.565 -44.553  1.00  0.00           H
ATOM   4000  CA  ALA E 205      15.556   0.892 -44.521  1.00  0.00           C
ATOM   4001  HA  ALA E 205      16.363   0.695 -45.227  1.00  0.00           H
ATOM   4002  CB  ALA E 205      15.301   2.390 -44.679  1.00  0.00           C
ATOM   4003  HB1 ALA E 205      16.163   2.979 -44.366  1.00  0.00           H
ATOM   4004  HB2 ALA E 205      15.132   2.651 -45.724  1.00  0.00           H
ATOM   4005  HB3 ALA E 205      14.478   2.786 -44.084  1.00  0.00           H
ATOM   4006  C   ALA E 205      16.085   0.451 -43.136  1.00  0.00           C
ATOM   4007  O   ALA E 205      15.420  -0.025 -42.187  1.00  0.00           O
ATOM   4008  N   VAL E 206      17.383   0.749 -42.977  1.00  0.00           N
ATOM   4009  H   VAL E 206      17.950   1.130 -43.720  1.00  0.00           H
ATOM   4010  CA  VAL E 206      18.102   0.721 -41.633  1.00  0.00           C
ATOM   4011  HA  VAL E 206      17.687   0.098 -40.841  1.00  0.00           H
ATOM   4012  CB  VAL E 206      19.507   0.171 -41.791  1.00  0.00           C
ATOM   4013  HB  VAL E 206      19.958   0.671 -42.649  1.00  0.00           H
ATOM   4014  CG1 VAL E 206      20.436   0.263 -40.587  1.00  0.00           C
ATOM   4015 HG11 VAL E 206      20.653   1.318 -40.416  1.00  0.00           H
ATOM   4016 HG12 VAL E 206      19.977  -0.108 -39.671  1.00  0.00           H
ATOM   4017 HG13 VAL E 206      21.279  -0.396 -40.794  1.00  0.00           H
ATOM   4018  CG2 VAL E 206      19.425  -1.316 -42.293  1.00  0.00           C
ATOM   4019 HG21 VAL E 206      19.439  -1.945 -41.403  1.00  0.00           H
ATOM   4020 HG22 VAL E 206      18.506  -1.531 -42.839  1.00  0.00           H
ATOM   4021 HG23 VAL E 206      20.313  -1.516 -42.892  1.00  0.00           H
ATOM   4022  C   VAL E 206      18.053   2.140 -41.054  1.00  0.00           C
ATOM   4023  O   VAL E 206      18.500   3.057 -41.731  1.00  0.00           O
ATOM   4024  N   ILE E 207      17.642   2.365 -39.830  1.00  0.00           N
ATOM   4025  H   ILE E 207      17.413   1.583 -39.234  1.00  0.00           H
ATOM   4026  CA  ILE E 207      17.552   3.676 -39.201  1.00  0.00           C
ATOM   4027  HA  ILE E 207      18.010   4.400 -39.875  1.00  0.00           H
ATOM   4028  CB  ILE E 207      16.073   4.148 -39.102  1.00  0.00           C
ATOM   4029  HB  ILE E 207      16.077   5.198 -38.810  1.00  0.00           H
ATOM   4030  CG2 ILE E 207      15.417   3.997 -40.429  1.00  0.00           C
ATOM   4031 HG21 ILE E 207      16.069   4.406 -41.200  1.00  0.00           H
ATOM   4032 HG22 ILE E 207      15.049   2.983 -40.583  1.00  0.00           H
ATOM   4033 HG23 ILE E 207      14.490   4.566 -40.507  1.00  0.00           H
ATOM   4034  CG1 ILE E 207      15.314   3.302 -37.987  1.00  0.00           C
ATOM   4035 HG12 ILE E 207      14.258   3.538 -38.118  1.00  0.00           H
ATOM   4036 HG13 ILE E 207      15.417   2.236 -38.190  1.00  0.00           H
ATOM   4037  CD1 ILE E 207      15.765   3.682 -36.545  1.00  0.00           C
ATOM   4038 HD11 ILE E 207      16.365   2.939 -36.018  1.00  0.00           H
ATOM   4039 HD12 ILE E 207      16.350   4.602 -36.558  1.00  0.00           H
ATOM   4040 HD13 ILE E 207      14.863   3.835 -35.954  1.00  0.00           H
ATOM   4041  C   ILE E 207      18.442   3.831 -38.020  1.00  0.00           C
ATOM   4042  O   ILE E 207      18.745   2.852 -37.311  1.00  0.00           O
ATOM   4043  N   ILE E 208      18.938   5.028 -37.739  1.00  0.00           N
ATOM   4044  H   ILE E 208      18.625   5.773 -38.346  1.00  0.00           H
ATOM   4045  CA  ILE E 208      19.614   5.411 -36.558  1.00  0.00           C
ATOM   4046  HA  ILE E 208      19.852   4.541 -35.945  1.00  0.00           H
ATOM   4047  CB  ILE E 208      21.004   6.027 -36.854  1.00  0.00           C
ATOM   4048  HB  ILE E 208      20.907   6.816 -37.600  1.00  0.00           H
ATOM   4049  CG2 ILE E 208      21.574   6.631 -35.510  1.00  0.00           C
ATOM   4050 HG21 ILE E 208      20.941   7.404 -35.074  1.00  0.00           H
ATOM   4051 HG22 ILE E 208      21.613   5.845 -34.755  1.00  0.00           H
ATOM   4052 HG23 ILE E 208      22.575   7.020 -35.697  1.00  0.00           H
ATOM   4053  CG1 ILE E 208      22.102   5.038 -37.296  1.00  0.00           C
ATOM   4054 HG12 ILE E 208      22.986   5.642 -37.499  1.00  0.00           H
ATOM   4055 HG13 ILE E 208      22.376   4.332 -36.512  1.00  0.00           H
ATOM   4056  CD1 ILE E 208      21.983   4.134 -38.548  1.00  0.00           C
ATOM   4057 HD11 ILE E 208      21.984   4.807 -39.405  1.00  0.00           H
ATOM   4058 HD12 ILE E 208      22.802   3.440 -38.740  1.00  0.00           H
ATOM   4059 HD13 ILE E 208      21.038   3.591 -38.574  1.00  0.00           H
ATOM   4060  C   ILE E 208      18.594   6.207 -35.664  1.00  0.00           C
ATOM   4061  O   ILE E 208      18.127   7.268 -36.058  1.00  0.00           O
ATOM   4062  N   PRO E 209      18.343   5.780 -34.404  1.00  0.00           N
ATOM   4063  CD  PRO E 209      18.634   4.507 -33.791  1.00  0.00           C
ATOM   4064  HD2 PRO E 209      19.717   4.396 -33.732  1.00  0.00           H
ATOM   4065  HD3 PRO E 209      18.179   3.769 -34.452  1.00  0.00           H
ATOM   4066  CG  PRO E 209      18.048   4.549 -32.361  1.00  0.00           C
ATOM   4067  HG2 PRO E 209      18.825   4.791 -31.636  1.00  0.00           H
ATOM   4068  HG3 PRO E 209      17.620   3.562 -32.191  1.00  0.00           H
ATOM   4069  CB  PRO E 209      17.005   5.692 -32.341  1.00  0.00           C
ATOM   4070  HB2 PRO E 209      17.056   6.178 -31.367  1.00  0.00           H
ATOM   4071  HB3 PRO E 209      15.988   5.316 -32.457  1.00  0.00           H
ATOM   4072  CA  PRO E 209      17.420   6.584 -33.532  1.00  0.00           C
ATOM   4073  HA  PRO E 209      16.563   6.831 -34.158  1.00  0.00           H
ATOM   4074  C   PRO E 209      18.202   7.863 -33.090  1.00  0.00           C
ATOM   4075  O   PRO E 209      19.239   7.808 -32.445  1.00  0.00           O
ATOM   4076  N   ARG E 210      17.831   9.022 -33.559  1.00  0.00           N
ATOM   4077  H   ARG E 210      16.903   9.045 -33.957  1.00  0.00           H
ATOM   4078  CA  ARG E 210      18.621  10.222 -33.603  1.00  0.00           C
ATOM   4079  HA  ARG E 210      19.615   9.901 -33.917  1.00  0.00           H
ATOM   4080  CB  ARG E 210      18.076  11.187 -34.723  1.00  0.00           C
ATOM   4081  HB2 ARG E 210      18.968  11.736 -35.026  1.00  0.00           H
ATOM   4082  HB3 ARG E 210      17.868  10.708 -35.679  1.00  0.00           H
ATOM   4083  CG  ARG E 210      16.940  12.121 -34.367  1.00  0.00           C
ATOM   4084  HG2 ARG E 210      16.269  11.602 -33.683  1.00  0.00           H
ATOM   4085  HG3 ARG E 210      17.343  12.995 -33.856  1.00  0.00           H
ATOM   4086  CD  ARG E 210      16.162  12.599 -35.592  1.00  0.00           C
ATOM   4087  HD2 ARG E 210      16.874  12.676 -36.413  1.00  0.00           H
ATOM   4088  HD3 ARG E 210      15.315  11.969 -35.864  1.00  0.00           H
ATOM   4089  NE  ARG E 210      15.475  13.842 -35.218  1.00  0.00           N
ATOM   4090  HE  ARG E 210      15.409  14.013 -34.224  1.00  0.00           H
ATOM   4091  CZ  ARG E 210      14.850  14.673 -36.001  1.00  0.00           C
ATOM   4092  NH1 ARG E 210      15.087  14.629 -37.295  1.00  0.00           N
ATOM   4093 HH11 ARG E 210      15.741  13.937 -37.632  1.00  0.00           H
ATOM   4094 HH12 ARG E 210      14.665  15.329 -37.889  1.00  0.00           H
ATOM   4095  NH2 ARG E 210      14.063  15.626 -35.537  1.00  0.00           N
ATOM   4096 HH21 ARG E 210      13.964  15.673 -34.533  1.00  0.00           H
ATOM   4097 HH22 ARG E 210      13.407  16.143 -36.105  1.00  0.00           H
ATOM   4098  C   ARG E 210      18.854  10.954 -32.331  1.00  0.00           C
ATOM   4099  O   ARG E 210      19.392  12.045 -32.412  1.00  0.00           O
ATOM   4100  N   TYR E 211      18.266  10.389 -31.288  1.00  0.00           N
ATOM   4101  H   TYR E 211      17.742   9.539 -31.439  1.00  0.00           H
ATOM   4102  CA  TYR E 211      18.067  11.026 -29.959  1.00  0.00           C
ATOM   4103  HA  TYR E 211      18.328  12.077 -30.084  1.00  0.00           H
ATOM   4104  CB  TYR E 211      16.574  10.955 -29.656  1.00  0.00           C
ATOM   4105  HB2 TYR E 211      16.375  11.617 -28.813  1.00  0.00           H
ATOM   4106  HB3 TYR E 211      15.964  11.353 -30.467  1.00  0.00           H
ATOM   4107  CG  TYR E 211      16.127   9.499 -29.464  1.00  0.00           C
ATOM   4108  CD1 TYR E 211      16.215   8.967 -28.140  1.00  0.00           C
ATOM   4109  HD1 TYR E 211      16.637   9.519 -27.314  1.00  0.00           H
ATOM   4110  CE1 TYR E 211      15.594   7.786 -27.838  1.00  0.00           C
ATOM   4111  HE1 TYR E 211      15.737   7.382 -26.847  1.00  0.00           H
ATOM   4112  CZ  TYR E 211      14.905   7.019 -28.793  1.00  0.00           C
ATOM   4113  OH  TYR E 211      14.324   5.850 -28.494  1.00  0.00           O
ATOM   4114  HH  TYR E 211      14.307   5.768 -27.538  1.00  0.00           H
ATOM   4115  CE2 TYR E 211      14.847   7.473 -30.159  1.00  0.00           C
ATOM   4116  HE2 TYR E 211      14.244   6.925 -30.868  1.00  0.00           H
ATOM   4117  CD2 TYR E 211      15.457   8.694 -30.446  1.00  0.00           C
ATOM   4118  HD2 TYR E 211      15.398   9.038 -31.468  1.00  0.00           H
ATOM   4119  C   TYR E 211      18.990  10.436 -28.819  1.00  0.00           C
ATOM   4120  O   TYR E 211      19.119  10.971 -27.688  1.00  0.00           O
ATOM   4121  N   ARG E 212      19.674   9.297 -29.041  1.00  0.00           N
ATOM   4122  H   ARG E 212      19.390   8.867 -29.909  1.00  0.00           H
ATOM   4123  CA  ARG E 212      20.568   8.640 -28.126  1.00  0.00           C
ATOM   4124  HA  ARG E 212      20.917   9.503 -27.559  1.00  0.00           H
ATOM   4125  CB  ARG E 212      19.791   7.712 -27.144  1.00  0.00           C
ATOM   4126  HB2 ARG E 212      20.445   7.552 -26.286  1.00  0.00           H
ATOM   4127  HB3 ARG E 212      18.949   8.287 -26.759  1.00  0.00           H
ATOM   4128  CG  ARG E 212      19.246   6.405 -27.714  1.00  0.00           C
ATOM   4129  HG2 ARG E 212      18.393   6.587 -28.367  1.00  0.00           H
ATOM   4130  HG3 ARG E 212      19.974   5.902 -28.350  1.00  0.00           H
ATOM   4131  CD  ARG E 212      18.784   5.440 -26.550  1.00  0.00           C
ATOM   4132  HD2 ARG E 212      19.605   5.168 -25.886  1.00  0.00           H
ATOM   4133  HD3 ARG E 212      18.005   5.881 -25.929  1.00  0.00           H
ATOM   4134  NE  ARG E 212      18.124   4.251 -27.116  1.00  0.00           N
ATOM   4135  HE  ARG E 212      17.571   4.344 -27.956  1.00  0.00           H
ATOM   4136  CZ  ARG E 212      18.313   3.006 -26.781  1.00  0.00           C
ATOM   4137  NH1 ARG E 212      18.942   2.640 -25.706  1.00  0.00           N
ATOM   4138 HH11 ARG E 212      19.376   3.338 -25.119  1.00  0.00           H
ATOM   4139 HH12 ARG E 212      19.180   1.675 -25.530  1.00  0.00           H
ATOM   4140  NH2 ARG E 212      17.622   2.068 -27.396  1.00  0.00           N
ATOM   4141 HH21 ARG E 212      16.967   2.495 -28.035  1.00  0.00           H
ATOM   4142 HH22 ARG E 212      17.502   1.116 -27.082  1.00  0.00           H
ATOM   4143  C   ARG E 212      21.678   7.838 -28.834  1.00  0.00           C
ATOM   4144  O   ARG E 212      21.419   7.297 -29.932  1.00  0.00           O
ATOM   4145  N   ASN E 213      22.849   7.652 -28.170  1.00  0.00           N
ATOM   4146  H   ASN E 213      22.925   8.178 -27.312  1.00  0.00           H
ATOM   4147  CA  ASN E 213      24.121   6.998 -28.662  1.00  0.00           C
ATOM   4148  HA  ASN E 213      24.933   7.271 -27.988  1.00  0.00           H
ATOM   4149  CB  ASN E 213      23.844   5.428 -28.706  1.00  0.00           C
ATOM   4150  HB2 ASN E 213      22.832   5.236 -29.061  1.00  0.00           H
ATOM   4151  HB3 ASN E 213      24.572   4.916 -29.335  1.00  0.00           H
ATOM   4152  CG  ASN E 213      23.911   4.887 -27.288  1.00  0.00           C
ATOM   4153  OD1 ASN E 213      22.920   4.685 -26.628  1.00  0.00           O
ATOM   4154  ND2 ASN E 213      25.058   4.704 -26.709  1.00  0.00           N
ATOM   4155 HD21 ASN E 213      25.121   4.577 -25.709  1.00  0.00           H
ATOM   4156 HD22 ASN E 213      25.914   4.847 -27.226  1.00  0.00           H
ATOM   4157  C   ASN E 213      24.602   7.524 -29.916  1.00  0.00           C
ATOM   4158  O   ASN E 213      24.014   7.355 -31.002  1.00  0.00           O
ATOM   4159  N   PHE E 214      25.768   8.153 -29.920  1.00  0.00           N
ATOM   4160  H   PHE E 214      26.360   8.128 -29.102  1.00  0.00           H
ATOM   4161  CA  PHE E 214      26.283   9.124 -30.981  1.00  0.00           C
ATOM   4162  HA  PHE E 214      25.519   9.135 -31.758  1.00  0.00           H
ATOM   4163  CB  PHE E 214      26.290  10.516 -30.480  1.00  0.00           C
ATOM   4164  HB2 PHE E 214      26.982  10.551 -29.639  1.00  0.00           H
ATOM   4165  HB3 PHE E 214      26.694  11.190 -31.235  1.00  0.00           H
ATOM   4166  CG  PHE E 214      24.946  11.062 -29.921  1.00  0.00           C
ATOM   4167  CD1 PHE E 214      24.699  11.072 -28.555  1.00  0.00           C
ATOM   4168  HD1 PHE E 214      25.346  10.543 -27.871  1.00  0.00           H
ATOM   4169  CE1 PHE E 214      23.439  11.585 -28.092  1.00  0.00           C
ATOM   4170  HE1 PHE E 214      23.157  11.473 -27.056  1.00  0.00           H
ATOM   4171  CZ  PHE E 214      22.479  12.157 -28.984  1.00  0.00           C
ATOM   4172  HZ  PHE E 214      21.505  12.426 -28.604  1.00  0.00           H
ATOM   4173  CE2 PHE E 214      22.790  12.084 -30.336  1.00  0.00           C
ATOM   4174  HE2 PHE E 214      22.051  12.298 -31.094  1.00  0.00           H
ATOM   4175  CD2 PHE E 214      23.976  11.549 -30.826  1.00  0.00           C
ATOM   4176  HD2 PHE E 214      24.237  11.431 -31.867  1.00  0.00           H
ATOM   4177  C   PHE E 214      27.583   8.662 -31.610  1.00  0.00           C
ATOM   4178  O   PHE E 214      27.597   8.553 -32.846  1.00  0.00           O
ATOM   4179  N   ASP E 215      28.626   8.337 -30.798  1.00  0.00           N
ATOM   4180  H   ASP E 215      28.450   8.332 -29.804  1.00  0.00           H
ATOM   4181  CA  ASP E 215      29.872   7.805 -31.285  1.00  0.00           C
ATOM   4182  HA  ASP E 215      30.340   8.459 -32.021  1.00  0.00           H
ATOM   4183  CB  ASP E 215      30.945   7.730 -30.178  1.00  0.00           C
ATOM   4184  HB2 ASP E 215      30.599   7.102 -29.358  1.00  0.00           H
ATOM   4185  HB3 ASP E 215      31.833   7.286 -30.628  1.00  0.00           H
ATOM   4186  CG  ASP E 215      31.495   9.079 -29.689  1.00  0.00           C
ATOM   4187  OD1 ASP E 215      31.894   9.206 -28.503  1.00  0.00           O
ATOM   4188  OD2 ASP E 215      31.457  10.037 -30.509  1.00  0.00           O
ATOM   4189  C   ASP E 215      29.783   6.372 -31.849  1.00  0.00           C
ATOM   4190  O   ASP E 215      30.558   6.136 -32.724  1.00  0.00           O
ATOM   4191  N   GLN E 216      28.864   5.601 -31.285  1.00  0.00           N
ATOM   4192  H   GLN E 216      28.336   5.992 -30.519  1.00  0.00           H
ATOM   4193  CA  GLN E 216      28.660   4.179 -31.688  1.00  0.00           C
ATOM   4194  HA  GLN E 216      29.000   4.026 -32.713  1.00  0.00           H
ATOM   4195  CB  GLN E 216      29.484   3.283 -30.655  1.00  0.00           C
ATOM   4196  HB2 GLN E 216      29.009   3.263 -29.675  1.00  0.00           H
ATOM   4197  HB3 GLN E 216      29.374   2.311 -31.136  1.00  0.00           H
ATOM   4198  CG  GLN E 216      30.976   3.543 -30.341  1.00  0.00           C
ATOM   4199  HG2 GLN E 216      30.973   4.536 -29.890  1.00  0.00           H
ATOM   4200  HG3 GLN E 216      31.374   2.873 -29.579  1.00  0.00           H
ATOM   4201  CD  GLN E 216      31.938   3.637 -31.515  1.00  0.00           C
ATOM   4202  OE1 GLN E 216      31.782   3.060 -32.578  1.00  0.00           O
ATOM   4203  NE2 GLN E 216      33.033   4.340 -31.336  1.00  0.00           N
ATOM   4204 HE21 GLN E 216      33.701   4.466 -32.082  1.00  0.00           H
ATOM   4205 HE22 GLN E 216      33.100   4.974 -30.552  1.00  0.00           H
ATOM   4206  C   GLN E 216      27.120   3.935 -31.617  1.00  0.00           C
ATOM   4207  O   GLN E 216      26.611   3.410 -30.622  1.00  0.00           O
ATOM   4208  N   PRO E 217      26.435   4.391 -32.691  1.00  0.00           N
ATOM   4209  CD  PRO E 217      26.937   5.118 -33.808  1.00  0.00           C
ATOM   4210  HD2 PRO E 217      27.186   4.481 -34.656  1.00  0.00           H
ATOM   4211  HD3 PRO E 217      27.688   5.847 -33.504  1.00  0.00           H
ATOM   4212  CG  PRO E 217      25.798   6.020 -34.225  1.00  0.00           C
ATOM   4213  HG2 PRO E 217      25.942   6.376 -35.245  1.00  0.00           H
ATOM   4214  HG3 PRO E 217      25.835   6.925 -33.618  1.00  0.00           H
ATOM   4215  CB  PRO E 217      24.569   5.184 -33.930  1.00  0.00           C
ATOM   4216  HB2 PRO E 217      24.356   4.466 -34.722  1.00  0.00           H
ATOM   4217  HB3 PRO E 217      23.748   5.821 -33.600  1.00  0.00           H
ATOM   4218  CA  PRO E 217      24.967   4.405 -32.721  1.00  0.00           C
ATOM   4219  HA  PRO E 217      24.535   4.897 -31.850  1.00  0.00           H
ATOM   4220  C   PRO E 217      24.286   3.104 -32.818  1.00  0.00           C
ATOM   4221  O   PRO E 217      24.904   2.069 -33.131  1.00  0.00           O
ATOM   4222  N   HIE E 218      23.002   2.996 -32.578  1.00  0.00           N
ATOM   4223  H   HIE E 218      22.446   3.833 -32.478  1.00  0.00           H
ATOM   4224  CA  HIE E 218      22.128   1.781 -32.892  1.00  0.00           C
ATOM   4225  HA  HIE E 218      22.641   0.866 -32.594  1.00  0.00           H
ATOM   4226  CB  HIE E 218      20.806   1.760 -32.107  1.00  0.00           C
ATOM   4227  HB2 HIE E 218      20.106   2.524 -32.443  1.00  0.00           H
ATOM   4228  HB3 HIE E 218      20.282   0.813 -32.240  1.00  0.00           H
ATOM   4229  CG  HIE E 218      21.013   2.012 -30.579  1.00  0.00           C
ATOM   4230  ND1 HIE E 218      21.510   0.994 -29.712  1.00  0.00           N
ATOM   4231  CE1 HIE E 218      21.604   1.488 -28.481  1.00  0.00           C
ATOM   4232  HE1 HIE E 218      22.086   0.955 -27.674  1.00  0.00           H
ATOM   4233  NE2 HIE E 218      21.134   2.727 -28.539  1.00  0.00           N
ATOM   4234  HE2 HIE E 218      21.372   3.385 -27.810  1.00  0.00           H
ATOM   4235  CD2 HIE E 218      20.736   3.106 -29.818  1.00  0.00           C
ATOM   4236  HD2 HIE E 218      20.329   4.048 -30.152  1.00  0.00           H
ATOM   4237  C   HIE E 218      21.814   1.713 -34.368  1.00  0.00           C
ATOM   4238  O   HIE E 218      21.592   2.737 -34.976  1.00  0.00           O
ATOM   4239  N   ARG E 219      21.745   0.423 -34.929  1.00  0.00           N
ATOM   4240  H   ARG E 219      21.779  -0.374 -34.310  1.00  0.00           H
ATOM   4241  CA  ARG E 219      21.311   0.231 -36.328  1.00  0.00           C
ATOM   4242  HA  ARG E 219      21.007   1.175 -36.781  1.00  0.00           H
ATOM   4243  CB  ARG E 219      22.550  -0.259 -37.079  1.00  0.00           C
ATOM   4244  HB2 ARG E 219      22.909  -1.171 -36.602  1.00  0.00           H
ATOM   4245  HB3 ARG E 219      22.264  -0.494 -38.104  1.00  0.00           H
ATOM   4246  CG  ARG E 219      23.640   0.757 -37.160  1.00  0.00           C
ATOM   4247  HG2 ARG E 219      24.150   0.544 -38.099  1.00  0.00           H
ATOM   4248  HG3 ARG E 219      23.199   1.740 -37.325  1.00  0.00           H
ATOM   4249  CD  ARG E 219      24.663   0.739 -36.070  1.00  0.00           C
ATOM   4250  HD2 ARG E 219      24.412   1.491 -35.323  1.00  0.00           H
ATOM   4251  HD3 ARG E 219      24.579  -0.261 -35.644  1.00  0.00           H
ATOM   4252  NE  ARG E 219      26.038   0.801 -36.587  1.00  0.00           N
ATOM   4253  HE  ARG E 219      26.131   0.710 -37.588  1.00  0.00           H
ATOM   4254  CZ  ARG E 219      27.149   0.974 -35.883  1.00  0.00           C
ATOM   4255  NH1 ARG E 219      27.163   1.001 -34.589  1.00  0.00           N
ATOM   4256 HH11 ARG E 219      26.368   1.230 -34.009  1.00  0.00           H
ATOM   4257 HH12 ARG E 219      28.084   1.136 -34.198  1.00  0.00           H
ATOM   4258  NH2 ARG E 219      28.343   0.930 -36.456  1.00  0.00           N
ATOM   4259 HH21 ARG E 219      28.505   0.961 -37.453  1.00  0.00           H
ATOM   4260 HH22 ARG E 219      29.093   1.148 -35.816  1.00  0.00           H
ATOM   4261  C   ARG E 219      20.101  -0.756 -36.384  1.00  0.00           C
ATOM   4262  O   ARG E 219      20.230  -1.858 -36.955  1.00  0.00           O
ATOM   4263  N   PHE E 220      18.963  -0.204 -35.914  1.00  0.00           N
ATOM   4264  H   PHE E 220      18.852   0.785 -35.739  1.00  0.00           H
ATOM   4265  CA  PHE E 220      17.666  -0.973 -36.077  1.00  0.00           C
ATOM   4266  HA  PHE E 220      17.863  -2.030 -35.898  1.00  0.00           H
ATOM   4267  CB  PHE E 220      16.696  -0.428 -35.053  1.00  0.00           C
ATOM   4268  HB2 PHE E 220      16.568   0.651 -35.141  1.00  0.00           H
ATOM   4269  HB3 PHE E 220      15.737  -0.849 -35.355  1.00  0.00           H
ATOM   4270  CG  PHE E 220      16.972  -0.808 -33.643  1.00  0.00           C
ATOM   4271  CD1 PHE E 220      17.845  -0.074 -32.811  1.00  0.00           C
ATOM   4272  HD1 PHE E 220      18.283   0.869 -33.106  1.00  0.00           H
ATOM   4273  CE1 PHE E 220      18.066  -0.450 -31.472  1.00  0.00           C
ATOM   4274  HE1 PHE E 220      18.776   0.097 -30.869  1.00  0.00           H
ATOM   4275  CZ  PHE E 220      17.266  -1.438 -30.900  1.00  0.00           C
ATOM   4276  HZ  PHE E 220      17.346  -1.686 -29.853  1.00  0.00           H
ATOM   4277  CE2 PHE E 220      16.303  -2.167 -31.631  1.00  0.00           C
ATOM   4278  HE2 PHE E 220      15.722  -2.965 -31.193  1.00  0.00           H
ATOM   4279  CD2 PHE E 220      16.283  -1.879 -33.031  1.00  0.00           C
ATOM   4280  HD2 PHE E 220      15.582  -2.451 -33.621  1.00  0.00           H
ATOM   4281  C   PHE E 220      17.086  -0.985 -37.473  1.00  0.00           C
ATOM   4282  O   PHE E 220      17.217   0.038 -38.110  1.00  0.00           O
ATOM   4283  N   TYR E 221      16.296  -1.976 -37.884  1.00  0.00           N
ATOM   4284  H   TYR E 221      16.182  -2.854 -37.399  1.00  0.00           H
ATOM   4285  CA  TYR E 221      15.858  -2.051 -39.254  1.00  0.00           C
ATOM   4286  HA  TYR E 221      16.073  -1.085 -39.713  1.00  0.00           H
ATOM   4287  CB  TYR E 221      16.786  -2.960 -40.040  1.00  0.00           C
ATOM   4288  HB2 TYR E 221      16.189  -2.970 -40.952  1.00  0.00           H
ATOM   4289  HB3 TYR E 221      17.730  -2.444 -40.213  1.00  0.00           H
ATOM   4290  CG  TYR E 221      17.031  -4.313 -39.477  1.00  0.00           C
ATOM   4291  CD1 TYR E 221      18.001  -4.557 -38.538  1.00  0.00           C
ATOM   4292  HD1 TYR E 221      18.455  -3.669 -38.125  1.00  0.00           H
ATOM   4293  CE1 TYR E 221      18.265  -5.820 -38.088  1.00  0.00           C
ATOM   4294  HE1 TYR E 221      19.154  -6.092 -37.540  1.00  0.00           H
ATOM   4295  CZ  TYR E 221      17.493  -6.899 -38.544  1.00  0.00           C
ATOM   4296  OH  TYR E 221      17.784  -8.211 -38.147  1.00  0.00           O
ATOM   4297  HH  TYR E 221      18.304  -8.219 -37.341  1.00  0.00           H
ATOM   4298  CE2 TYR E 221      16.546  -6.683 -39.586  1.00  0.00           C
ATOM   4299  HE2 TYR E 221      15.943  -7.402 -40.120  1.00  0.00           H
ATOM   4300  CD2 TYR E 221      16.351  -5.405 -40.041  1.00  0.00           C
ATOM   4301  HD2 TYR E 221      15.565  -5.174 -40.745  1.00  0.00           H
ATOM   4302  C   TYR E 221      14.342  -2.339 -39.427  1.00  0.00           C
ATOM   4303  O   TYR E 221      13.820  -3.250 -38.748  1.00  0.00           O
ATOM   4304  N   VAL E 222      13.786  -1.584 -40.426  1.00  0.00           N
ATOM   4305  H   VAL E 222      14.365  -1.012 -41.024  1.00  0.00           H
ATOM   4306  CA  VAL E 222      12.248  -1.516 -40.429  1.00  0.00           C
ATOM   4307  HA  VAL E 222      11.909  -1.348 -39.407  1.00  0.00           H
ATOM   4308  CB  VAL E 222      11.774  -0.290 -41.221  1.00  0.00           C
ATOM   4309  HB  VAL E 222      12.302  -0.327 -42.173  1.00  0.00           H
ATOM   4310  CG1 VAL E 222      10.343  -0.378 -41.538  1.00  0.00           C
ATOM   4311 HG11 VAL E 222      10.131  -1.336 -42.012  1.00  0.00           H
ATOM   4312 HG12 VAL E 222       9.956  -0.370 -40.519  1.00  0.00           H
ATOM   4313 HG13 VAL E 222       9.944   0.419 -42.166  1.00  0.00           H
ATOM   4314  CG2 VAL E 222      12.167   1.034 -40.593  1.00  0.00           C
ATOM   4315 HG21 VAL E 222      11.796   1.865 -41.192  1.00  0.00           H
ATOM   4316 HG22 VAL E 222      11.752   1.127 -39.589  1.00  0.00           H
ATOM   4317 HG23 VAL E 222      13.257   1.026 -40.588  1.00  0.00           H
ATOM   4318  C   VAL E 222      11.682  -2.859 -40.881  1.00  0.00           C
ATOM   4319  O   VAL E 222      11.926  -3.286 -41.985  1.00  0.00           O
ATOM   4320  N   ALA E 223      10.908  -3.490 -39.988  1.00  0.00           N
ATOM   4321  H   ALA E 223      10.810  -3.016 -39.101  1.00  0.00           H
ATOM   4322  CA  ALA E 223      10.106  -4.710 -40.302  1.00  0.00           C
ATOM   4323  HA  ALA E 223      10.568  -5.448 -40.957  1.00  0.00           H
ATOM   4324  CB  ALA E 223       9.828  -5.447 -38.996  1.00  0.00           C
ATOM   4325  HB1 ALA E 223       9.201  -6.325 -39.144  1.00  0.00           H
ATOM   4326  HB2 ALA E 223      10.773  -5.679 -38.504  1.00  0.00           H
ATOM   4327  HB3 ALA E 223       9.377  -4.705 -38.337  1.00  0.00           H
ATOM   4328  C   ALA E 223       8.798  -4.303 -40.985  1.00  0.00           C
ATOM   4329  O   ALA E 223       8.566  -4.881 -42.066  1.00  0.00           O
ATOM   4330  N   ASP E 224       8.077  -3.231 -40.493  1.00  0.00           N
ATOM   4331  H   ASP E 224       8.460  -2.756 -39.688  1.00  0.00           H
ATOM   4332  CA  ASP E 224       6.848  -2.772 -41.064  1.00  0.00           C
ATOM   4333  HA  ASP E 224       6.911  -2.620 -42.141  1.00  0.00           H
ATOM   4334  CB  ASP E 224       5.732  -3.775 -40.815  1.00  0.00           C
ATOM   4335  HB2 ASP E 224       6.092  -4.800 -40.896  1.00  0.00           H
ATOM   4336  HB3 ASP E 224       5.385  -3.713 -39.784  1.00  0.00           H
ATOM   4337  CG  ASP E 224       4.519  -3.632 -41.727  1.00  0.00           C
ATOM   4338  OD1 ASP E 224       3.500  -4.357 -41.596  1.00  0.00           O
ATOM   4339  OD2 ASP E 224       4.522  -2.794 -42.690  1.00  0.00           O
ATOM   4340  C   ASP E 224       6.507  -1.317 -40.564  1.00  0.00           C
ATOM   4341  O   ASP E 224       7.160  -0.685 -39.703  1.00  0.00           O
ATOM   4342  N   VAL E 225       5.317  -0.802 -40.985  1.00  0.00           N
ATOM   4343  H   VAL E 225       4.807  -1.369 -41.648  1.00  0.00           H
ATOM   4344  CA  VAL E 225       4.836   0.535 -40.605  1.00  0.00           C
ATOM   4345  HA  VAL E 225       5.252   0.913 -39.671  1.00  0.00           H
ATOM   4346  CB  VAL E 225       5.024   1.529 -41.772  1.00  0.00           C
ATOM   4347  HB  VAL E 225       4.336   1.345 -42.597  1.00  0.00           H
ATOM   4348  CG1 VAL E 225       4.504   2.942 -41.475  1.00  0.00           C
ATOM   4349 HG11 VAL E 225       3.477   2.877 -41.115  1.00  0.00           H
ATOM   4350 HG12 VAL E 225       5.011   3.316 -40.586  1.00  0.00           H
ATOM   4351 HG13 VAL E 225       4.703   3.748 -42.181  1.00  0.00           H
ATOM   4352  CG2 VAL E 225       6.389   1.568 -42.333  1.00  0.00           C
ATOM   4353 HG21 VAL E 225       7.037   2.034 -41.591  1.00  0.00           H
ATOM   4354 HG22 VAL E 225       6.864   0.619 -42.583  1.00  0.00           H
ATOM   4355 HG23 VAL E 225       6.404   2.206 -43.217  1.00  0.00           H
ATOM   4356  C   VAL E 225       3.384   0.361 -40.167  1.00  0.00           C
ATOM   4357  O   VAL E 225       2.638  -0.316 -40.839  1.00  0.00           O
ATOM   4358  N   TYR E 226       3.064   1.090 -39.120  1.00  0.00           N
ATOM   4359  H   TYR E 226       3.788   1.742 -38.852  1.00  0.00           H
ATOM   4360  CA  TYR E 226       1.743   1.122 -38.516  1.00  0.00           C
ATOM   4361  HA  TYR E 226       1.435   0.082 -38.616  1.00  0.00           H
ATOM   4362  CB  TYR E 226       1.667   1.271 -36.954  1.00  0.00           C
ATOM   4363  HB2 TYR E 226       2.153   2.185 -36.612  1.00  0.00           H
ATOM   4364  HB3 TYR E 226       0.623   1.375 -36.658  1.00  0.00           H
ATOM   4365  CG  TYR E 226       2.339   0.213 -36.072  1.00  0.00           C
ATOM   4366  CD1 TYR E 226       3.720   0.208 -35.785  1.00  0.00           C
ATOM   4367  HD1 TYR E 226       4.428   0.872 -36.259  1.00  0.00           H
ATOM   4368  CE1 TYR E 226       4.250  -0.766 -34.903  1.00  0.00           C
ATOM   4369  HE1 TYR E 226       5.307  -0.635 -34.730  1.00  0.00           H
ATOM   4370  CZ  TYR E 226       3.439  -1.771 -34.277  1.00  0.00           C
ATOM   4371  OH  TYR E 226       3.888  -2.624 -33.305  1.00  0.00           O
ATOM   4372  HH  TYR E 226       4.829  -2.813 -33.317  1.00  0.00           H
ATOM   4373  CE2 TYR E 226       2.034  -1.744 -34.591  1.00  0.00           C
ATOM   4374  HE2 TYR E 226       1.319  -2.451 -34.196  1.00  0.00           H
ATOM   4375  CD2 TYR E 226       1.539  -0.796 -35.484  1.00  0.00           C
ATOM   4376  HD2 TYR E 226       0.474  -0.802 -35.662  1.00  0.00           H
ATOM   4377  C   TYR E 226       0.767   2.010 -39.366  1.00  0.00           C
ATOM   4378  O   TYR E 226       0.746   3.221 -39.344  1.00  0.00           O
ATOM   4379  N   THR E 227      -0.139   1.354 -40.119  1.00  0.00           N
ATOM   4380  H   THR E 227      -0.097   0.345 -40.121  1.00  0.00           H
ATOM   4381  CA  THR E 227      -1.180   1.961 -40.920  1.00  0.00           C
ATOM   4382  HA  THR E 227      -0.598   2.651 -41.531  1.00  0.00           H
ATOM   4383  CB  THR E 227      -1.979   0.928 -41.794  1.00  0.00           C
ATOM   4384  HB  THR E 227      -2.697   1.427 -42.444  1.00  0.00           H
ATOM   4385  CG2 THR E 227      -1.086   0.146 -42.755  1.00  0.00           C
ATOM   4386 HG21 THR E 227      -1.592   0.075 -43.718  1.00  0.00           H
ATOM   4387 HG22 THR E 227      -0.122   0.654 -42.771  1.00  0.00           H
ATOM   4388 HG23 THR E 227      -0.777  -0.816 -42.346  1.00  0.00           H
ATOM   4389  OG1 THR E 227      -2.629   0.002 -40.992  1.00  0.00           O
ATOM   4390  HG1 THR E 227      -3.234   0.521 -40.457  1.00  0.00           H
ATOM   4391  C   THR E 227      -2.156   2.839 -40.136  1.00  0.00           C
ATOM   4392  O   THR E 227      -2.762   3.722 -40.701  1.00  0.00           O
ATOM   4393  N   ASP E 228      -2.340   2.605 -38.872  1.00  0.00           N
ATOM   4394  H   ASP E 228      -1.754   1.863 -38.517  1.00  0.00           H
ATOM   4395  CA  ASP E 228      -3.500   3.146 -38.070  1.00  0.00           C
ATOM   4396  HA  ASP E 228      -3.911   4.062 -38.494  1.00  0.00           H
ATOM   4397  CB  ASP E 228      -4.589   2.008 -37.893  1.00  0.00           C
ATOM   4398  HB2 ASP E 228      -4.119   1.084 -37.556  1.00  0.00           H
ATOM   4399  HB3 ASP E 228      -5.326   2.360 -37.172  1.00  0.00           H
ATOM   4400  CG  ASP E 228      -5.465   1.728 -39.159  1.00  0.00           C
ATOM   4401  OD1 ASP E 228      -4.924   1.386 -40.216  1.00  0.00           O
ATOM   4402  OD2 ASP E 228      -6.731   1.615 -39.023  1.00  0.00           O
ATOM   4403  C   ASP E 228      -3.061   3.708 -36.711  1.00  0.00           C
ATOM   4404  O   ASP E 228      -3.868   4.363 -36.039  1.00  0.00           O
ATOM   4405  N   LEU E 229      -1.801   3.482 -36.301  1.00  0.00           N
ATOM   4406  H   LEU E 229      -1.147   3.114 -36.977  1.00  0.00           H
ATOM   4407  CA  LEU E 229      -1.247   3.965 -35.087  1.00  0.00           C
ATOM   4408  HA  LEU E 229      -2.047   4.392 -34.482  1.00  0.00           H
ATOM   4409  CB  LEU E 229      -0.547   2.936 -34.220  1.00  0.00           C
ATOM   4410  HB2 LEU E 229       0.293   2.516 -34.773  1.00  0.00           H
ATOM   4411  HB3 LEU E 229      -0.151   3.577 -33.434  1.00  0.00           H
ATOM   4412  CG  LEU E 229      -1.402   1.724 -33.791  1.00  0.00           C
ATOM   4413  HG  LEU E 229      -1.486   1.164 -34.723  1.00  0.00           H
ATOM   4414  CD1 LEU E 229      -0.495   0.896 -32.784  1.00  0.00           C
ATOM   4415 HD11 LEU E 229      -0.302   1.554 -31.937  1.00  0.00           H
ATOM   4416 HD12 LEU E 229      -1.083  -0.000 -32.585  1.00  0.00           H
ATOM   4417 HD13 LEU E 229       0.464   0.765 -33.285  1.00  0.00           H
ATOM   4418  CD2 LEU E 229      -2.878   1.947 -33.139  1.00  0.00           C
ATOM   4419 HD21 LEU E 229      -2.810   2.405 -32.153  1.00  0.00           H
ATOM   4420 HD22 LEU E 229      -3.436   2.546 -33.859  1.00  0.00           H
ATOM   4421 HD23 LEU E 229      -3.450   1.047 -32.910  1.00  0.00           H
ATOM   4422  C   LEU E 229      -0.223   5.068 -35.493  1.00  0.00           C
ATOM   4423  O   LEU E 229       0.727   4.923 -36.344  1.00  0.00           O
ATOM   4424  N   THR E 230      -0.460   6.216 -34.820  1.00  0.00           N
ATOM   4425  H   THR E 230      -1.326   6.250 -34.301  1.00  0.00           H
ATOM   4426  CA  THR E 230       0.242   7.535 -35.119  1.00  0.00           C
ATOM   4427  HA  THR E 230       1.213   7.284 -35.545  1.00  0.00           H
ATOM   4428  CB  THR E 230      -0.588   8.432 -36.144  1.00  0.00           C
ATOM   4429  HB  THR E 230      -0.022   9.342 -36.342  1.00  0.00           H
ATOM   4430  CG2 THR E 230      -0.905   7.829 -37.501  1.00  0.00           C
ATOM   4431 HG21 THR E 230      -1.715   8.389 -37.968  1.00  0.00           H
ATOM   4432 HG22 THR E 230      -0.012   7.879 -38.124  1.00  0.00           H
ATOM   4433 HG23 THR E 230      -1.338   6.831 -37.569  1.00  0.00           H
ATOM   4434  OG1 THR E 230      -1.791   8.808 -35.538  1.00  0.00           O
ATOM   4435  HG1 THR E 230      -2.306   8.003 -35.442  1.00  0.00           H
ATOM   4436  C   THR E 230       0.473   8.167 -33.697  1.00  0.00           C
ATOM   4437  O   THR E 230      -0.170   7.896 -32.720  1.00  0.00           O
ATOM   4438  N   PRO E 231       1.434   9.115 -33.590  1.00  0.00           N
ATOM   4439  CD  PRO E 231       2.369   9.549 -34.605  1.00  0.00           C
ATOM   4440  HD2 PRO E 231       1.749  10.097 -35.314  1.00  0.00           H
ATOM   4441  HD3 PRO E 231       2.757   8.693 -35.157  1.00  0.00           H
ATOM   4442  CG  PRO E 231       3.379  10.490 -33.985  1.00  0.00           C
ATOM   4443  HG2 PRO E 231       3.729  11.180 -34.752  1.00  0.00           H
ATOM   4444  HG3 PRO E 231       4.123   9.838 -33.528  1.00  0.00           H
ATOM   4445  CB  PRO E 231       2.493  11.118 -32.904  1.00  0.00           C
ATOM   4446  HB2 PRO E 231       2.079  11.950 -33.474  1.00  0.00           H
ATOM   4447  HB3 PRO E 231       3.079  11.572 -32.106  1.00  0.00           H
ATOM   4448  CA  PRO E 231       1.627   9.961 -32.401  1.00  0.00           C
ATOM   4449  HA  PRO E 231       2.230   9.328 -31.750  1.00  0.00           H
ATOM   4450  C   PRO E 231       0.284  10.418 -31.678  1.00  0.00           C
ATOM   4451  O   PRO E 231       0.141  10.396 -30.465  1.00  0.00           O
ATOM   4452  N   LEU E 232      -0.705  10.882 -32.454  1.00  0.00           N
ATOM   4453  H   LEU E 232      -0.448  10.899 -33.431  1.00  0.00           H
ATOM   4454  CA  LEU E 232      -2.035  11.374 -31.989  1.00  0.00           C
ATOM   4455  HA  LEU E 232      -1.812  12.027 -31.144  1.00  0.00           H
ATOM   4456  CB  LEU E 232      -2.618  12.220 -33.128  1.00  0.00           C
ATOM   4457  HB2 LEU E 232      -1.839  12.951 -33.344  1.00  0.00           H
ATOM   4458  HB3 LEU E 232      -2.787  11.643 -34.038  1.00  0.00           H
ATOM   4459  CG  LEU E 232      -4.062  12.760 -32.677  1.00  0.00           C
ATOM   4460  HG  LEU E 232      -4.673  11.928 -32.325  1.00  0.00           H
ATOM   4461  CD1 LEU E 232      -3.982  13.888 -31.605  1.00  0.00           C
ATOM   4462 HD11 LEU E 232      -3.638  13.370 -30.710  1.00  0.00           H
ATOM   4463 HD12 LEU E 232      -3.190  14.580 -31.892  1.00  0.00           H
ATOM   4464 HD13 LEU E 232      -4.920  14.442 -31.565  1.00  0.00           H
ATOM   4465  CD2 LEU E 232      -4.709  13.414 -33.879  1.00  0.00           C
ATOM   4466 HD21 LEU E 232      -4.978  12.636 -34.593  1.00  0.00           H
ATOM   4467 HD22 LEU E 232      -5.592  14.034 -33.726  1.00  0.00           H
ATOM   4468 HD23 LEU E 232      -4.052  14.116 -34.391  1.00  0.00           H
ATOM   4469  C   LEU E 232      -2.984  10.214 -31.446  1.00  0.00           C
ATOM   4470  O   LEU E 232      -3.843  10.456 -30.602  1.00  0.00           O
ATOM   4471  N   SER E 233      -2.722   8.939 -31.833  1.00  0.00           N
ATOM   4472  H   SER E 233      -1.887   8.694 -32.345  1.00  0.00           H
ATOM   4473  CA  SER E 233      -3.464   7.767 -31.529  1.00  0.00           C
ATOM   4474  HA  SER E 233      -4.485   8.137 -31.625  1.00  0.00           H
ATOM   4475  CB  SER E 233      -3.177   6.501 -32.444  1.00  0.00           C
ATOM   4476  HB2 SER E 233      -2.216   6.059 -32.178  1.00  0.00           H
ATOM   4477  HB3 SER E 233      -3.928   5.732 -32.268  1.00  0.00           H
ATOM   4478  OG  SER E 233      -3.238   6.796 -33.793  1.00  0.00           O
ATOM   4479  HG  SER E 233      -4.162   6.918 -34.020  1.00  0.00           H
ATOM   4480  C   SER E 233      -3.423   7.340 -30.042  1.00  0.00           C
ATOM   4481  O   SER E 233      -2.431   7.592 -29.251  1.00  0.00           O
ATOM   4482  N   LYS E 234      -4.543   6.827 -29.547  1.00  0.00           N
ATOM   4483  H   LYS E 234      -5.281   6.627 -30.207  1.00  0.00           H
ATOM   4484  CA  LYS E 234      -4.756   6.422 -28.099  1.00  0.00           C
ATOM   4485  HA  LYS E 234      -4.460   7.284 -27.502  1.00  0.00           H
ATOM   4486  CB  LYS E 234      -6.279   6.175 -27.918  1.00  0.00           C
ATOM   4487  HB2 LYS E 234      -6.633   5.515 -28.711  1.00  0.00           H
ATOM   4488  HB3 LYS E 234      -6.456   5.647 -26.981  1.00  0.00           H
ATOM   4489  CG  LYS E 234      -7.052   7.552 -27.977  1.00  0.00           C
ATOM   4490  HG2 LYS E 234      -6.786   8.113 -27.081  1.00  0.00           H
ATOM   4491  HG3 LYS E 234      -6.768   8.154 -28.840  1.00  0.00           H
ATOM   4492  CD  LYS E 234      -8.566   7.359 -28.044  1.00  0.00           C
ATOM   4493  HD2 LYS E 234      -8.765   6.662 -28.858  1.00  0.00           H
ATOM   4494  HD3 LYS E 234      -8.990   6.952 -27.125  1.00  0.00           H
ATOM   4495  CE  LYS E 234      -9.351   8.625 -28.242  1.00  0.00           C
ATOM   4496  HE2 LYS E 234      -9.418   9.201 -27.320  1.00  0.00           H
ATOM   4497  HE3 LYS E 234      -8.793   9.221 -28.964  1.00  0.00           H
ATOM   4498  NZ  LYS E 234     -10.714   8.370 -28.721  1.00  0.00           N
ATOM   4499  HZ1 LYS E 234     -11.317   8.039 -27.981  1.00  0.00           H
ATOM   4500  HZ2 LYS E 234     -11.127   9.187 -29.147  1.00  0.00           H
ATOM   4501  HZ3 LYS E 234     -10.749   7.614 -29.390  1.00  0.00           H
ATOM   4502  C   LYS E 234      -3.845   5.271 -27.640  1.00  0.00           C
ATOM   4503  O   LYS E 234      -3.431   4.319 -28.324  1.00  0.00           O
ATOM   4504  N   PHE E 235      -3.423   5.342 -26.395  1.00  0.00           N
ATOM   4505  H   PHE E 235      -3.803   6.084 -25.825  1.00  0.00           H
ATOM   4506  CA  PHE E 235      -2.656   4.294 -25.826  1.00  0.00           C
ATOM   4507  HA  PHE E 235      -1.900   4.217 -26.607  1.00  0.00           H
ATOM   4508  CB  PHE E 235      -1.784   4.710 -24.601  1.00  0.00           C
ATOM   4509  HB2 PHE E 235      -1.762   5.792 -24.472  1.00  0.00           H
ATOM   4510  HB3 PHE E 235      -2.273   4.396 -23.679  1.00  0.00           H
ATOM   4511  CG  PHE E 235      -0.382   4.097 -24.702  1.00  0.00           C
ATOM   4512  CD1 PHE E 235       0.426   4.431 -25.822  1.00  0.00           C
ATOM   4513  HD1 PHE E 235       0.019   5.093 -26.572  1.00  0.00           H
ATOM   4514  CE1 PHE E 235       1.711   3.956 -25.888  1.00  0.00           C
ATOM   4515  HE1 PHE E 235       2.355   4.350 -26.660  1.00  0.00           H
ATOM   4516  CZ  PHE E 235       2.137   2.924 -25.020  1.00  0.00           C
ATOM   4517  HZ  PHE E 235       3.147   2.551 -25.104  1.00  0.00           H
ATOM   4518  CE2 PHE E 235       1.394   2.569 -23.910  1.00  0.00           C
ATOM   4519  HE2 PHE E 235       1.779   1.888 -23.166  1.00  0.00           H
ATOM   4520  CD2 PHE E 235       0.104   3.180 -23.763  1.00  0.00           C
ATOM   4521  HD2 PHE E 235      -0.468   2.824 -22.920  1.00  0.00           H
ATOM   4522  C   PHE E 235      -3.504   3.006 -25.503  1.00  0.00           C
ATOM   4523  O   PHE E 235      -4.555   3.019 -24.951  1.00  0.00           O
ATOM   4524  N   PRO E 236      -3.021   1.766 -25.885  1.00  0.00           N
ATOM   4525  CD  PRO E 236      -2.271   1.534 -27.017  1.00  0.00           C
ATOM   4526  HD2 PRO E 236      -1.268   1.958 -26.979  1.00  0.00           H
ATOM   4527  HD3 PRO E 236      -2.784   1.947 -27.886  1.00  0.00           H
ATOM   4528  CG  PRO E 236      -2.206  -0.029 -27.230  1.00  0.00           C
ATOM   4529  HG2 PRO E 236      -1.187  -0.127 -27.604  1.00  0.00           H
ATOM   4530  HG3 PRO E 236      -2.943  -0.264 -27.998  1.00  0.00           H
ATOM   4531  CB  PRO E 236      -2.492  -0.593 -25.829  1.00  0.00           C
ATOM   4532  HB2 PRO E 236      -1.613  -0.670 -25.190  1.00  0.00           H
ATOM   4533  HB3 PRO E 236      -2.939  -1.587 -25.834  1.00  0.00           H
ATOM   4534  CA  PRO E 236      -3.457   0.430 -25.415  1.00  0.00           C
ATOM   4535  HA  PRO E 236      -4.457   0.163 -25.758  1.00  0.00           H
ATOM   4536  C   PRO E 236      -3.589   0.426 -23.885  1.00  0.00           C
ATOM   4537  O   PRO E 236      -4.672   0.189 -23.360  1.00  0.00           O
ATOM   4538  N   SER E 237      -2.476   0.790 -23.209  1.00  0.00           N
ATOM   4539  H   SER E 237      -1.560   0.843 -23.629  1.00  0.00           H
ATOM   4540  CA  SER E 237      -2.549   0.524 -21.720  1.00  0.00           C
ATOM   4541  HA  SER E 237      -3.130  -0.365 -21.476  1.00  0.00           H
ATOM   4542  CB  SER E 237      -1.175   0.161 -21.210  1.00  0.00           C
ATOM   4543  HB2 SER E 237      -0.724  -0.550 -21.903  1.00  0.00           H
ATOM   4544  HB3 SER E 237      -0.583   1.075 -21.148  1.00  0.00           H
ATOM   4545  OG  SER E 237      -1.288  -0.260 -19.870  1.00  0.00           O
ATOM   4546  HG  SER E 237      -0.574  -0.895 -19.772  1.00  0.00           H
ATOM   4547  C   SER E 237      -3.070   1.746 -20.960  1.00  0.00           C
ATOM   4548  O   SER E 237      -2.621   2.857 -21.329  1.00  0.00           O
ATOM   4549  N   PRO E 238      -3.845   1.627 -19.912  1.00  0.00           N
ATOM   4550  CD  PRO E 238      -4.785   0.495 -19.654  1.00  0.00           C
ATOM   4551  HD2 PRO E 238      -4.365  -0.360 -19.125  1.00  0.00           H
ATOM   4552  HD3 PRO E 238      -5.215   0.104 -20.576  1.00  0.00           H
ATOM   4553  CG  PRO E 238      -5.840   0.979 -18.635  1.00  0.00           C
ATOM   4554  HG2 PRO E 238      -6.090   0.102 -18.038  1.00  0.00           H
ATOM   4555  HG3 PRO E 238      -6.679   1.487 -19.110  1.00  0.00           H
ATOM   4556  CB  PRO E 238      -5.091   2.047 -17.857  1.00  0.00           C
ATOM   4557  HB2 PRO E 238      -4.507   1.430 -17.174  1.00  0.00           H
ATOM   4558  HB3 PRO E 238      -5.697   2.754 -17.289  1.00  0.00           H
ATOM   4559  CA  PRO E 238      -4.165   2.637 -18.946  1.00  0.00           C
ATOM   4560  HA  PRO E 238      -4.734   3.368 -19.520  1.00  0.00           H
ATOM   4561  C   PRO E 238      -3.081   3.498 -18.249  1.00  0.00           C
ATOM   4562  O   PRO E 238      -3.207   3.795 -17.015  1.00  0.00           O
ATOM   4563  N   GLU E 239      -1.993   3.830 -18.895  1.00  0.00           N
ATOM   4564  H   GLU E 239      -2.065   3.771 -19.901  1.00  0.00           H
ATOM   4565  CA  GLU E 239      -0.869   4.600 -18.343  1.00  0.00           C
ATOM   4566  HA  GLU E 239      -0.817   4.694 -17.258  1.00  0.00           H
ATOM   4567  CB  GLU E 239       0.468   3.884 -18.712  1.00  0.00           C
ATOM   4568  HB2 GLU E 239       0.646   4.110 -19.764  1.00  0.00           H
ATOM   4569  HB3 GLU E 239       1.223   4.367 -18.091  1.00  0.00           H
ATOM   4570  CG  GLU E 239       0.539   2.408 -18.481  1.00  0.00           C
ATOM   4571  HG2 GLU E 239      -0.058   1.844 -19.198  1.00  0.00           H
ATOM   4572  HG3 GLU E 239       1.550   2.078 -18.722  1.00  0.00           H
ATOM   4573  CD  GLU E 239       0.288   1.912 -17.005  1.00  0.00           C
ATOM   4574  OE1 GLU E 239       0.342   2.713 -16.031  1.00  0.00           O
ATOM   4575  OE2 GLU E 239       0.137   0.654 -16.845  1.00  0.00           O
ATOM   4576  C   GLU E 239      -0.822   6.056 -18.797  1.00  0.00           C
ATOM   4577  O   GLU E 239      -0.482   7.019 -18.093  1.00  0.00           O
ATOM   4578  N   TYR E 240      -1.035   6.240 -20.063  1.00  0.00           N
ATOM   4579  H   TYR E 240      -1.479   5.454 -20.516  1.00  0.00           H
ATOM   4580  CA  TYR E 240      -0.851   7.470 -20.847  1.00  0.00           C
ATOM   4581  HA  TYR E 240      -0.732   8.334 -20.194  1.00  0.00           H
ATOM   4582  CB  TYR E 240       0.369   7.316 -21.747  1.00  0.00           C
ATOM   4583  HB2 TYR E 240       0.248   6.478 -22.433  1.00  0.00           H
ATOM   4584  HB3 TYR E 240       0.611   8.235 -22.279  1.00  0.00           H
ATOM   4585  CG  TYR E 240       1.589   6.978 -20.924  1.00  0.00           C
ATOM   4586  CD1 TYR E 240       2.319   5.782 -21.083  1.00  0.00           C
ATOM   4587  HD1 TYR E 240       2.026   5.039 -21.810  1.00  0.00           H
ATOM   4588  CE1 TYR E 240       3.448   5.574 -20.251  1.00  0.00           C
ATOM   4589  HE1 TYR E 240       4.010   4.655 -20.314  1.00  0.00           H
ATOM   4590  CZ  TYR E 240       3.667   6.435 -19.157  1.00  0.00           C
ATOM   4591  OH  TYR E 240       4.637   6.259 -18.262  1.00  0.00           O
ATOM   4592  HH  TYR E 240       4.678   6.962 -17.610  1.00  0.00           H
ATOM   4593  CE2 TYR E 240       2.897   7.608 -19.055  1.00  0.00           C
ATOM   4594  HE2 TYR E 240       3.107   8.349 -18.298  1.00  0.00           H
ATOM   4595  CD2 TYR E 240       1.906   7.944 -19.904  1.00  0.00           C
ATOM   4596  HD2 TYR E 240       1.327   8.850 -19.809  1.00  0.00           H
ATOM   4597  C   TYR E 240      -1.982   7.651 -21.807  1.00  0.00           C
ATOM   4598  O   TYR E 240      -2.640   6.690 -22.168  1.00  0.00           O
ATOM   4599  N   GLU E 241      -2.326   8.890 -22.141  1.00  0.00           N
ATOM   4600  H   GLU E 241      -1.881   9.645 -21.639  1.00  0.00           H
ATOM   4601  CA  GLU E 241      -3.347   9.144 -23.133  1.00  0.00           C
ATOM   4602  HA  GLU E 241      -4.227   8.587 -22.813  1.00  0.00           H
ATOM   4603  CB  GLU E 241      -3.735  10.603 -22.971  1.00  0.00           C
ATOM   4604  HB2 GLU E 241      -4.000  10.811 -21.934  1.00  0.00           H
ATOM   4605  HB3 GLU E 241      -2.871  11.133 -23.372  1.00  0.00           H
ATOM   4606  CG  GLU E 241      -5.035  10.770 -23.781  1.00  0.00           C
ATOM   4607  HG2 GLU E 241      -4.820  10.532 -24.823  1.00  0.00           H
ATOM   4608  HG3 GLU E 241      -5.868  10.111 -23.537  1.00  0.00           H
ATOM   4609  CD  GLU E 241      -5.657  12.182 -23.743  1.00  0.00           C
ATOM   4610  OE1 GLU E 241      -4.974  13.160 -24.061  1.00  0.00           O
ATOM   4611  OE2 GLU E 241      -6.822  12.225 -23.334  1.00  0.00           O
ATOM   4612  C   GLU E 241      -3.131   8.604 -24.540  1.00  0.00           C
ATOM   4613  O   GLU E 241      -3.968   7.849 -25.092  1.00  0.00           O
ATOM   4614  N   THR E 242      -2.015   9.114 -25.071  1.00  0.00           N
ATOM   4615  H   THR E 242      -1.459   9.714 -24.479  1.00  0.00           H
ATOM   4616  CA  THR E 242      -1.643   8.873 -26.492  1.00  0.00           C
ATOM   4617  HA  THR E 242      -2.277   8.071 -26.869  1.00  0.00           H
ATOM   4618  CB  THR E 242      -1.846  10.110 -27.455  1.00  0.00           C
ATOM   4619  HB  THR E 242      -1.718   9.931 -28.522  1.00  0.00           H
ATOM   4620  CG2 THR E 242      -3.199  10.859 -27.364  1.00  0.00           C
ATOM   4621 HG21 THR E 242      -3.258  11.702 -28.053  1.00  0.00           H
ATOM   4622 HG22 THR E 242      -3.993  10.152 -27.603  1.00  0.00           H
ATOM   4623 HG23 THR E 242      -3.305  11.193 -26.332  1.00  0.00           H
ATOM   4624  OG1 THR E 242      -0.980  11.121 -27.111  1.00  0.00           O
ATOM   4625  HG1 THR E 242      -1.239  11.929 -27.559  1.00  0.00           H
ATOM   4626  C   THR E 242      -0.199   8.337 -26.708  1.00  0.00           C
ATOM   4627  O   THR E 242       0.650   8.359 -25.783  1.00  0.00           O
ATOM   4628  N   PHE E 243       0.138   7.871 -27.885  1.00  0.00           N
ATOM   4629  H   PHE E 243      -0.563   7.879 -28.612  1.00  0.00           H
ATOM   4630  CA  PHE E 243       1.528   7.498 -28.179  1.00  0.00           C
ATOM   4631  HA  PHE E 243       1.863   6.827 -27.389  1.00  0.00           H
ATOM   4632  CB  PHE E 243       1.771   6.871 -29.586  1.00  0.00           C
ATOM   4633  HB2 PHE E 243       1.223   7.483 -30.302  1.00  0.00           H
ATOM   4634  HB3 PHE E 243       2.836   6.759 -29.791  1.00  0.00           H
ATOM   4635  CG  PHE E 243       1.216   5.416 -29.638  1.00  0.00           C
ATOM   4636  CD1 PHE E 243      -0.091   5.146 -30.018  1.00  0.00           C
ATOM   4637  HD1 PHE E 243      -0.746   5.954 -30.310  1.00  0.00           H
ATOM   4638  CE1 PHE E 243      -0.578   3.825 -29.872  1.00  0.00           C
ATOM   4639  HE1 PHE E 243      -1.618   3.642 -30.098  1.00  0.00           H
ATOM   4640  CZ  PHE E 243       0.281   2.773 -29.713  1.00  0.00           C
ATOM   4641  HZ  PHE E 243      -0.222   1.823 -29.603  1.00  0.00           H
ATOM   4642  CE2 PHE E 243       1.620   3.027 -29.465  1.00  0.00           C
ATOM   4643  HE2 PHE E 243       2.202   2.171 -29.157  1.00  0.00           H
ATOM   4644  CD2 PHE E 243       2.094   4.332 -29.382  1.00  0.00           C
ATOM   4645  HD2 PHE E 243       3.100   4.513 -29.031  1.00  0.00           H
ATOM   4646  C   PHE E 243       2.429   8.706 -28.057  1.00  0.00           C
ATOM   4647  O   PHE E 243       3.486   8.508 -27.525  1.00  0.00           O
ATOM   4648  N   ALA E 244       2.043   9.931 -28.486  1.00  0.00           N
ATOM   4649  H   ALA E 244       1.122  10.073 -28.877  1.00  0.00           H
ATOM   4650  CA  ALA E 244       2.807  11.167 -28.198  1.00  0.00           C
ATOM   4651  HA  ALA E 244       3.805  11.173 -28.636  1.00  0.00           H
ATOM   4652  CB  ALA E 244       2.162  12.366 -28.870  1.00  0.00           C
ATOM   4653  HB1 ALA E 244       2.358  12.380 -29.942  1.00  0.00           H
ATOM   4654  HB2 ALA E 244       1.073  12.325 -28.827  1.00  0.00           H
ATOM   4655  HB3 ALA E 244       2.545  13.335 -28.550  1.00  0.00           H
ATOM   4656  C   ALA E 244       2.970  11.309 -26.668  1.00  0.00           C
ATOM   4657  O   ALA E 244       4.152  11.478 -26.265  1.00  0.00           O
ATOM   4658  N   GLU E 245       1.964  11.158 -25.839  1.00  0.00           N
ATOM   4659  H   GLU E 245       1.049  11.040 -26.249  1.00  0.00           H
ATOM   4660  CA  GLU E 245       2.125  11.435 -24.410  1.00  0.00           C
ATOM   4661  HA  GLU E 245       2.542  12.438 -24.312  1.00  0.00           H
ATOM   4662  CB  GLU E 245       0.693  11.367 -23.840  1.00  0.00           C
ATOM   4663  HB2 GLU E 245       0.033  12.010 -24.423  1.00  0.00           H
ATOM   4664  HB3 GLU E 245       0.381  10.345 -24.055  1.00  0.00           H
ATOM   4665  CG  GLU E 245       0.612  11.569 -22.348  1.00  0.00           C
ATOM   4666  HG2 GLU E 245       0.964  10.698 -21.795  1.00  0.00           H
ATOM   4667  HG3 GLU E 245       1.240  12.426 -22.105  1.00  0.00           H
ATOM   4668  CD  GLU E 245      -0.760  11.962 -21.825  1.00  0.00           C
ATOM   4669  OE1 GLU E 245      -1.259  12.975 -22.438  1.00  0.00           O
ATOM   4670  OE2 GLU E 245      -1.349  11.291 -21.006  1.00  0.00           O
ATOM   4671  C   GLU E 245       3.021  10.373 -23.680  1.00  0.00           C
ATOM   4672  O   GLU E 245       3.747  10.836 -22.795  1.00  0.00           O
ATOM   4673  N   TYR E 246       2.989   9.167 -24.073  1.00  0.00           N
ATOM   4674  H   TYR E 246       2.270   8.917 -24.737  1.00  0.00           H
ATOM   4675  CA  TYR E 246       3.970   8.090 -23.769  1.00  0.00           C
ATOM   4676  HA  TYR E 246       3.983   7.879 -22.699  1.00  0.00           H
ATOM   4677  CB  TYR E 246       3.569   6.762 -24.354  1.00  0.00           C
ATOM   4678  HB2 TYR E 246       2.741   6.381 -23.756  1.00  0.00           H
ATOM   4679  HB3 TYR E 246       3.093   6.905 -25.324  1.00  0.00           H
ATOM   4680  CG  TYR E 246       4.647   5.667 -24.582  1.00  0.00           C
ATOM   4681  CD1 TYR E 246       5.029   4.752 -23.604  1.00  0.00           C
ATOM   4682  HD1 TYR E 246       4.605   4.842 -22.615  1.00  0.00           H
ATOM   4683  CE1 TYR E 246       5.865   3.707 -23.865  1.00  0.00           C
ATOM   4684  HE1 TYR E 246       6.138   2.978 -23.117  1.00  0.00           H
ATOM   4685  CZ  TYR E 246       6.338   3.488 -25.152  1.00  0.00           C
ATOM   4686  OH  TYR E 246       7.082   2.428 -25.493  1.00  0.00           O
ATOM   4687  HH  TYR E 246       7.337   1.893 -24.737  1.00  0.00           H
ATOM   4688  CE2 TYR E 246       5.933   4.355 -26.189  1.00  0.00           C
ATOM   4689  HE2 TYR E 246       6.358   4.266 -27.177  1.00  0.00           H
ATOM   4690  CD2 TYR E 246       5.087   5.464 -25.937  1.00  0.00           C
ATOM   4691  HD2 TYR E 246       4.663   6.124 -26.679  1.00  0.00           H
ATOM   4692  C   TYR E 246       5.426   8.536 -24.050  1.00  0.00           C
ATOM   4693  O   TYR E 246       6.227   8.422 -23.087  1.00  0.00           O
ATOM   4694  N   TYR E 247       5.702   8.830 -25.297  1.00  0.00           N
ATOM   4695  H   TYR E 247       4.925   8.946 -25.931  1.00  0.00           H
ATOM   4696  CA  TYR E 247       7.048   9.196 -25.844  1.00  0.00           C
ATOM   4697  HA  TYR E 247       7.745   8.373 -25.690  1.00  0.00           H
ATOM   4698  CB  TYR E 247       6.823   9.356 -27.314  1.00  0.00           C
ATOM   4699  HB2 TYR E 247       5.867   9.863 -27.444  1.00  0.00           H
ATOM   4700  HB3 TYR E 247       7.686   9.885 -27.719  1.00  0.00           H
ATOM   4701  CG  TYR E 247       6.761   8.038 -28.145  1.00  0.00           C
ATOM   4702  CD1 TYR E 247       7.838   7.114 -28.018  1.00  0.00           C
ATOM   4703  HD1 TYR E 247       8.620   7.210 -27.279  1.00  0.00           H
ATOM   4704  CE1 TYR E 247       7.828   5.897 -28.787  1.00  0.00           C
ATOM   4705  HE1 TYR E 247       8.659   5.212 -28.703  1.00  0.00           H
ATOM   4706  CZ  TYR E 247       6.741   5.711 -29.662  1.00  0.00           C
ATOM   4707  OH  TYR E 247       6.745   4.568 -30.316  1.00  0.00           O
ATOM   4708  HH  TYR E 247       7.550   4.070 -30.156  1.00  0.00           H
ATOM   4709  CE2 TYR E 247       5.720   6.640 -29.804  1.00  0.00           C
ATOM   4710  HE2 TYR E 247       4.870   6.494 -30.453  1.00  0.00           H
ATOM   4711  CD2 TYR E 247       5.769   7.783 -29.056  1.00  0.00           C
ATOM   4712  HD2 TYR E 247       5.049   8.575 -29.196  1.00  0.00           H
ATOM   4713  C   TYR E 247       7.577  10.520 -25.139  1.00  0.00           C
ATOM   4714  O   TYR E 247       8.692  10.669 -24.725  1.00  0.00           O
ATOM   4715  N   LYS E 248       6.633  11.381 -24.773  1.00  0.00           N
ATOM   4716  H   LYS E 248       5.664  11.297 -25.044  1.00  0.00           H
ATOM   4717  CA  LYS E 248       6.914  12.597 -24.024  1.00  0.00           C
ATOM   4718  HA  LYS E 248       7.791  13.110 -24.420  1.00  0.00           H
ATOM   4719  CB  LYS E 248       5.770  13.570 -24.201  1.00  0.00           C
ATOM   4720  HB2 LYS E 248       5.301  13.561 -25.185  1.00  0.00           H
ATOM   4721  HB3 LYS E 248       4.997  13.374 -23.457  1.00  0.00           H
ATOM   4722  CG  LYS E 248       6.147  15.062 -24.026  1.00  0.00           C
ATOM   4723  HG2 LYS E 248       5.272  15.665 -24.267  1.00  0.00           H
ATOM   4724  HG3 LYS E 248       6.443  15.336 -23.013  1.00  0.00           H
ATOM   4725  CD  LYS E 248       7.205  15.610 -25.102  1.00  0.00           C
ATOM   4726  HD2 LYS E 248       8.206  15.178 -25.096  1.00  0.00           H
ATOM   4727  HD3 LYS E 248       6.784  15.379 -26.080  1.00  0.00           H
ATOM   4728  CE  LYS E 248       7.341  17.156 -25.195  1.00  0.00           C
ATOM   4729  HE2 LYS E 248       7.882  17.434 -26.100  1.00  0.00           H
ATOM   4730  HE3 LYS E 248       6.386  17.678 -25.131  1.00  0.00           H
ATOM   4731  NZ  LYS E 248       8.252  17.591 -24.085  1.00  0.00           N
ATOM   4732  HZ1 LYS E 248       7.771  17.391 -23.220  1.00  0.00           H
ATOM   4733  HZ2 LYS E 248       9.176  17.192 -24.167  1.00  0.00           H
ATOM   4734  HZ3 LYS E 248       8.464  18.570 -24.211  1.00  0.00           H
ATOM   4735  C   LYS E 248       7.119  12.406 -22.544  1.00  0.00           C
ATOM   4736  O   LYS E 248       7.930  13.133 -22.020  1.00  0.00           O
ATOM   4737  N   THR E 249       6.352  11.510 -21.833  1.00  0.00           N
ATOM   4738  H   THR E 249       5.712  10.908 -22.332  1.00  0.00           H
ATOM   4739  CA  THR E 249       6.347  11.349 -20.352  1.00  0.00           C
ATOM   4740  HA  THR E 249       6.752  12.303 -20.015  1.00  0.00           H
ATOM   4741  CB  THR E 249       4.963  11.116 -19.829  1.00  0.00           C
ATOM   4742  HB  THR E 249       4.597  10.202 -20.297  1.00  0.00           H
ATOM   4743  CG2 THR E 249       4.958  11.039 -18.281  1.00  0.00           C
ATOM   4744 HG21 THR E 249       4.059  11.272 -17.710  1.00  0.00           H
ATOM   4745 HG22 THR E 249       5.239  10.029 -17.983  1.00  0.00           H
ATOM   4746 HG23 THR E 249       5.658  11.653 -17.714  1.00  0.00           H
ATOM   4747  OG1 THR E 249       4.109  12.129 -20.254  1.00  0.00           O
ATOM   4748  HG1 THR E 249       4.027  12.047 -21.207  1.00  0.00           H
ATOM   4749  C   THR E 249       7.284  10.268 -19.797  1.00  0.00           C
ATOM   4750  O   THR E 249       7.772  10.418 -18.668  1.00  0.00           O
ATOM   4751  N   LYS E 250       7.573   9.170 -20.489  1.00  0.00           N
ATOM   4752  H   LYS E 250       7.133   9.040 -21.389  1.00  0.00           H
ATOM   4753  CA  LYS E 250       8.706   8.234 -20.184  1.00  0.00           C
ATOM   4754  HA  LYS E 250       8.863   8.297 -19.107  1.00  0.00           H
ATOM   4755  CB  LYS E 250       8.267   6.824 -20.595  1.00  0.00           C
ATOM   4756  HB2 LYS E 250       7.302   6.691 -20.106  1.00  0.00           H
ATOM   4757  HB3 LYS E 250       8.178   6.661 -21.669  1.00  0.00           H
ATOM   4758  CG  LYS E 250       9.249   5.777 -20.070  1.00  0.00           C
ATOM   4759  HG2 LYS E 250       8.819   4.784 -20.203  1.00  0.00           H
ATOM   4760  HG3 LYS E 250      10.126   5.899 -20.706  1.00  0.00           H
ATOM   4761  CD  LYS E 250       9.693   5.776 -18.572  1.00  0.00           C
ATOM   4762  HD2 LYS E 250      10.512   5.061 -18.490  1.00  0.00           H
ATOM   4763  HD3 LYS E 250      10.091   6.740 -18.256  1.00  0.00           H
ATOM   4764  CE  LYS E 250       8.538   5.435 -17.626  1.00  0.00           C
ATOM   4765  HE2 LYS E 250       7.799   6.224 -17.484  1.00  0.00           H
ATOM   4766  HE3 LYS E 250       8.110   4.480 -17.931  1.00  0.00           H
ATOM   4767  NZ  LYS E 250       9.125   5.277 -16.293  1.00  0.00           N
ATOM   4768  HZ1 LYS E 250       8.406   5.278 -15.584  1.00  0.00           H
ATOM   4769  HZ2 LYS E 250       9.561   4.378 -16.149  1.00  0.00           H
ATOM   4770  HZ3 LYS E 250       9.800   6.006 -16.112  1.00  0.00           H
ATOM   4771  C   LYS E 250      10.030   8.682 -20.717  1.00  0.00           C
ATOM   4772  O   LYS E 250      11.058   8.209 -20.328  1.00  0.00           O
ATOM   4773  N   TYR E 251      10.124   9.606 -21.706  1.00  0.00           N
ATOM   4774  H   TYR E 251       9.235   9.947 -22.042  1.00  0.00           H
ATOM   4775  CA  TYR E 251      11.430   9.801 -22.457  1.00  0.00           C
ATOM   4776  HA  TYR E 251      12.213   9.428 -21.797  1.00  0.00           H
ATOM   4777  CB  TYR E 251      11.636   8.970 -23.727  1.00  0.00           C
ATOM   4778  HB2 TYR E 251      11.168   9.479 -24.570  1.00  0.00           H
ATOM   4779  HB3 TYR E 251      12.716   8.905 -23.863  1.00  0.00           H
ATOM   4780  CG  TYR E 251      11.051   7.617 -23.678  1.00  0.00           C
ATOM   4781  CD1 TYR E 251      11.839   6.457 -23.367  1.00  0.00           C
ATOM   4782  HD1 TYR E 251      12.905   6.617 -23.295  1.00  0.00           H
ATOM   4783  CE1 TYR E 251      11.320   5.170 -23.253  1.00  0.00           C
ATOM   4784  HE1 TYR E 251      11.980   4.354 -22.998  1.00  0.00           H
ATOM   4785  CZ  TYR E 251       9.915   5.005 -23.497  1.00  0.00           C
ATOM   4786  OH  TYR E 251       9.359   3.809 -23.461  1.00  0.00           O
ATOM   4787  HH  TYR E 251       9.848   3.341 -22.781  1.00  0.00           H
ATOM   4788  CE2 TYR E 251       9.106   6.083 -23.914  1.00  0.00           C
ATOM   4789  HE2 TYR E 251       8.107   5.844 -24.246  1.00  0.00           H
ATOM   4790  CD2 TYR E 251       9.671   7.368 -23.984  1.00  0.00           C
ATOM   4791  HD2 TYR E 251       8.994   8.178 -24.213  1.00  0.00           H
ATOM   4792  C   TYR E 251      11.840  11.267 -22.814  1.00  0.00           C
ATOM   4793  O   TYR E 251      12.895  11.556 -23.293  1.00  0.00           O
ATOM   4794  N   ASN E 252      10.898  12.207 -22.595  1.00  0.00           N
ATOM   4795  H   ASN E 252      10.053  11.938 -22.112  1.00  0.00           H
ATOM   4796  CA  ASN E 252      10.905  13.586 -23.107  1.00  0.00           C
ATOM   4797  HA  ASN E 252       9.854  13.874 -23.136  1.00  0.00           H
ATOM   4798  CB  ASN E 252      11.613  14.499 -22.096  1.00  0.00           C
ATOM   4799  HB2 ASN E 252      11.666  14.122 -21.075  1.00  0.00           H
ATOM   4800  HB3 ASN E 252      12.634  14.773 -22.360  1.00  0.00           H
ATOM   4801  CG  ASN E 252      10.990  15.863 -22.083  1.00  0.00           C
ATOM   4802  OD1 ASN E 252      11.076  16.645 -23.001  1.00  0.00           O
ATOM   4803  ND2 ASN E 252      10.394  16.236 -20.951  1.00  0.00           N
ATOM   4804 HD21 ASN E 252       9.968  17.152 -20.938  1.00  0.00           H
ATOM   4805 HD22 ASN E 252      10.124  15.558 -20.253  1.00  0.00           H
ATOM   4806  C   ASN E 252      11.269  13.789 -24.585  1.00  0.00           C
ATOM   4807  O   ASN E 252      12.015  14.682 -24.998  1.00  0.00           O
ATOM   4808  N   LEU E 253      10.768  12.885 -25.422  1.00  0.00           N
ATOM   4809  H   LEU E 253      10.335  12.054 -25.045  1.00  0.00           H
ATOM   4810  CA  LEU E 253      10.898  12.917 -26.897  1.00  0.00           C
ATOM   4811  HA  LEU E 253      11.851  13.340 -27.215  1.00  0.00           H
ATOM   4812  CB  LEU E 253      10.784  11.420 -27.417  1.00  0.00           C
ATOM   4813  HB2 LEU E 253      10.057  10.988 -26.729  1.00  0.00           H
ATOM   4814  HB3 LEU E 253      10.438  11.262 -28.438  1.00  0.00           H
ATOM   4815  CG  LEU E 253      12.063  10.565 -27.142  1.00  0.00           C
ATOM   4816  HG  LEU E 253      12.425  10.647 -26.117  1.00  0.00           H
ATOM   4817  CD1 LEU E 253      11.769   9.158 -27.454  1.00  0.00           C
ATOM   4818 HD11 LEU E 253      12.640   8.521 -27.299  1.00  0.00           H
ATOM   4819 HD12 LEU E 253      10.980   8.712 -26.848  1.00  0.00           H
ATOM   4820 HD13 LEU E 253      11.630   9.021 -28.526  1.00  0.00           H
ATOM   4821  CD2 LEU E 253      13.091  11.103 -28.044  1.00  0.00           C
ATOM   4822 HD21 LEU E 253      13.547  11.932 -27.503  1.00  0.00           H
ATOM   4823 HD22 LEU E 253      13.798  10.275 -28.085  1.00  0.00           H
ATOM   4824 HD23 LEU E 253      12.767  11.456 -29.024  1.00  0.00           H
ATOM   4825  C   LEU E 253       9.859  13.817 -27.471  1.00  0.00           C
ATOM   4826  O   LEU E 253       8.666  13.468 -27.556  1.00  0.00           O
ATOM   4827  N   ASP E 254      10.236  15.124 -27.864  1.00  0.00           N
ATOM   4828  H   ASP E 254      11.196  15.414 -27.745  1.00  0.00           H
ATOM   4829  CA  ASP E 254       9.341  16.035 -28.608  1.00  0.00           C
ATOM   4830  HA  ASP E 254       8.384  15.859 -28.117  1.00  0.00           H
ATOM   4831  CB  ASP E 254       9.916  17.518 -28.465  1.00  0.00           C
ATOM   4832  HB2 ASP E 254      10.937  17.470 -28.842  1.00  0.00           H
ATOM   4833  HB3 ASP E 254       9.371  18.175 -29.145  1.00  0.00           H
ATOM   4834  CG  ASP E 254      10.004  18.114 -27.057  1.00  0.00           C
ATOM   4835  OD1 ASP E 254      10.324  17.446 -26.085  1.00  0.00           O
ATOM   4836  OD2 ASP E 254       9.685  19.372 -26.850  1.00  0.00           O
ATOM   4837  C   ASP E 254       9.060  15.722 -30.043  1.00  0.00           C
ATOM   4838  O   ASP E 254       9.882  14.999 -30.721  1.00  0.00           O
ATOM   4839  N   LEU E 255       8.014  16.274 -30.647  1.00  0.00           N
ATOM   4840  H   LEU E 255       7.352  16.863 -30.162  1.00  0.00           H
ATOM   4841  CA  LEU E 255       7.555  16.050 -32.037  1.00  0.00           C
ATOM   4842  HA  LEU E 255       8.421  15.765 -32.636  1.00  0.00           H
ATOM   4843  CB  LEU E 255       6.379  14.982 -31.974  1.00  0.00           C
ATOM   4844  HB2 LEU E 255       5.464  15.257 -31.448  1.00  0.00           H
ATOM   4845  HB3 LEU E 255       6.056  14.747 -32.988  1.00  0.00           H
ATOM   4846  CG  LEU E 255       6.914  13.656 -31.256  1.00  0.00           C
ATOM   4847  HG  LEU E 255       7.402  13.778 -30.289  1.00  0.00           H
ATOM   4848  CD1 LEU E 255       5.711  12.771 -31.151  1.00  0.00           C
ATOM   4849 HD11 LEU E 255       5.460  12.369 -32.132  1.00  0.00           H
ATOM   4850 HD12 LEU E 255       5.732  11.998 -30.383  1.00  0.00           H
ATOM   4851 HD13 LEU E 255       4.773  13.303 -30.990  1.00  0.00           H
ATOM   4852  CD2 LEU E 255       7.823  12.904 -32.193  1.00  0.00           C
ATOM   4853 HD21 LEU E 255       7.987  11.930 -31.732  1.00  0.00           H
ATOM   4854 HD22 LEU E 255       7.441  12.829 -33.211  1.00  0.00           H
ATOM   4855 HD23 LEU E 255       8.840  13.294 -32.180  1.00  0.00           H
ATOM   4856  C   LEU E 255       7.017  17.325 -32.709  1.00  0.00           C
ATOM   4857  O   LEU E 255       6.687  18.244 -31.951  1.00  0.00           O
ATOM   4858  N   THR E 256       6.852  17.348 -34.039  1.00  0.00           N
ATOM   4859  H   THR E 256       7.247  16.567 -34.543  1.00  0.00           H
ATOM   4860  CA  THR E 256       6.377  18.486 -34.873  1.00  0.00           C
ATOM   4861  HA  THR E 256       5.751  19.098 -34.224  1.00  0.00           H
ATOM   4862  CB  THR E 256       7.440  19.281 -35.569  1.00  0.00           C
ATOM   4863  HB  THR E 256       6.942  20.192 -35.901  1.00  0.00           H
ATOM   4864  CG2 THR E 256       8.527  19.845 -34.747  1.00  0.00           C
ATOM   4865 HG21 THR E 256       9.114  20.632 -35.220  1.00  0.00           H
ATOM   4866 HG22 THR E 256       8.034  20.312 -33.894  1.00  0.00           H
ATOM   4867 HG23 THR E 256       9.141  19.032 -34.358  1.00  0.00           H
ATOM   4868  OG1 THR E 256       8.125  18.619 -36.650  1.00  0.00           O
ATOM   4869  HG1 THR E 256       8.686  17.987 -36.194  1.00  0.00           H
ATOM   4870  C   THR E 256       5.413  18.032 -35.922  1.00  0.00           C
ATOM   4871  O   THR E 256       4.757  18.857 -36.598  1.00  0.00           O
ATOM   4872  N   ASN E 257       5.144  16.760 -36.163  1.00  0.00           N
ATOM   4873  H   ASN E 257       5.690  16.107 -35.619  1.00  0.00           H
ATOM   4874  CA  ASN E 257       4.115  16.218 -37.137  1.00  0.00           C
ATOM   4875  HA  ASN E 257       3.415  17.044 -37.265  1.00  0.00           H
ATOM   4876  CB  ASN E 257       4.800  15.941 -38.505  1.00  0.00           C
ATOM   4877  HB2 ASN E 257       5.118  16.904 -38.905  1.00  0.00           H
ATOM   4878  HB3 ASN E 257       5.660  15.285 -38.371  1.00  0.00           H
ATOM   4879  CG  ASN E 257       3.891  15.300 -39.477  1.00  0.00           C
ATOM   4880  OD1 ASN E 257       2.713  15.090 -39.191  1.00  0.00           O
ATOM   4881  ND2 ASN E 257       4.303  15.120 -40.702  1.00  0.00           N
ATOM   4882 HD21 ASN E 257       3.767  14.569 -41.358  1.00  0.00           H
ATOM   4883 HD22 ASN E 257       5.299  15.172 -40.858  1.00  0.00           H
ATOM   4884  C   ASN E 257       3.359  14.996 -36.539  1.00  0.00           C
ATOM   4885  O   ASN E 257       3.716  13.844 -36.637  1.00  0.00           O
ATOM   4886  N   LEU E 258       2.319  15.234 -35.710  1.00  0.00           N
ATOM   4887  H   LEU E 258       1.876  16.138 -35.783  1.00  0.00           H
ATOM   4888  CA  LEU E 258       1.653  14.268 -34.899  1.00  0.00           C
ATOM   4889  HA  LEU E 258       2.415  13.688 -34.378  1.00  0.00           H
ATOM   4890  CB  LEU E 258       0.717  14.862 -33.887  1.00  0.00           C
ATOM   4891  HB2 LEU E 258       0.071  15.485 -34.506  1.00  0.00           H
ATOM   4892  HB3 LEU E 258       0.099  14.052 -33.500  1.00  0.00           H
ATOM   4893  CG  LEU E 258       1.303  15.649 -32.750  1.00  0.00           C
ATOM   4894  HG  LEU E 258       1.984  16.409 -33.132  1.00  0.00           H
ATOM   4895  CD1 LEU E 258       0.107  16.434 -32.152  1.00  0.00           C
ATOM   4896 HD11 LEU E 258       0.313  17.128 -31.336  1.00  0.00           H
ATOM   4897 HD12 LEU E 258      -0.369  17.073 -32.895  1.00  0.00           H
ATOM   4898 HD13 LEU E 258      -0.624  15.720 -31.772  1.00  0.00           H
ATOM   4899  CD2 LEU E 258       1.918  14.849 -31.696  1.00  0.00           C
ATOM   4900 HD21 LEU E 258       2.185  15.434 -30.816  1.00  0.00           H
ATOM   4901 HD22 LEU E 258       1.285  14.078 -31.255  1.00  0.00           H
ATOM   4902 HD23 LEU E 258       2.826  14.430 -32.130  1.00  0.00           H
ATOM   4903  C   LEU E 258       0.836  13.216 -35.723  1.00  0.00           C
ATOM   4904  O   LEU E 258       0.263  12.289 -35.206  1.00  0.00           O
ATOM   4905  N   ASN E 259       0.804  13.363 -37.047  1.00  0.00           N
ATOM   4906  H   ASN E 259       1.211  14.219 -37.397  1.00  0.00           H
ATOM   4907  CA  ASN E 259      -0.050  12.552 -37.907  1.00  0.00           C
ATOM   4908  HA  ASN E 259      -0.727  12.024 -37.236  1.00  0.00           H
ATOM   4909  CB  ASN E 259      -1.160  13.412 -38.631  1.00  0.00           C
ATOM   4910  HB2 ASN E 259      -0.692  13.985 -39.431  1.00  0.00           H
ATOM   4911  HB3 ASN E 259      -1.915  12.732 -39.027  1.00  0.00           H
ATOM   4912  CG  ASN E 259      -1.803  14.398 -37.714  1.00  0.00           C
ATOM   4913  OD1 ASN E 259      -1.800  15.601 -38.103  1.00  0.00           O
ATOM   4914  ND2 ASN E 259      -2.494  13.965 -36.630  1.00  0.00           N
ATOM   4915 HD21 ASN E 259      -2.910  14.692 -36.065  1.00  0.00           H
ATOM   4916 HD22 ASN E 259      -2.612  12.967 -36.527  1.00  0.00           H
ATOM   4917  C   ASN E 259       0.696  11.547 -38.750  1.00  0.00           C
ATOM   4918  O   ASN E 259       0.011  10.818 -39.420  1.00  0.00           O
ATOM   4919  N   GLN E 260       2.039  11.465 -38.739  1.00  0.00           N
ATOM   4920  H   GLN E 260       2.637  12.125 -38.261  1.00  0.00           H
ATOM   4921  CA  GLN E 260       2.850  10.437 -39.344  1.00  0.00           C
ATOM   4922  HA  GLN E 260       2.381  10.240 -40.308  1.00  0.00           H
ATOM   4923  CB  GLN E 260       4.293  10.965 -39.379  1.00  0.00           C
ATOM   4924  HB2 GLN E 260       4.754  10.335 -40.140  1.00  0.00           H
ATOM   4925  HB3 GLN E 260       4.341  11.976 -39.783  1.00  0.00           H
ATOM   4926  CG  GLN E 260       5.081  10.970 -38.024  1.00  0.00           C
ATOM   4927  HG2 GLN E 260       4.486  11.279 -37.165  1.00  0.00           H
ATOM   4928  HG3 GLN E 260       5.288   9.946 -37.714  1.00  0.00           H
ATOM   4929  CD  GLN E 260       6.358  11.665 -38.040  1.00  0.00           C
ATOM   4930  OE1 GLN E 260       7.340  11.096 -38.523  1.00  0.00           O
ATOM   4931  NE2 GLN E 260       6.447  12.897 -37.525  1.00  0.00           N
ATOM   4932 HE21 GLN E 260       7.364  13.288 -37.364  1.00  0.00           H
ATOM   4933 HE22 GLN E 260       5.662  13.450 -37.213  1.00  0.00           H
ATOM   4934  C   GLN E 260       2.620   9.086 -38.699  1.00  0.00           C
ATOM   4935  O   GLN E 260       2.372   9.074 -37.468  1.00  0.00           O
ATOM   4936  N   PRO E 261       2.583   7.948 -39.423  1.00  0.00           N
ATOM   4937  CD  PRO E 261       3.063   7.938 -40.796  1.00  0.00           C
ATOM   4938  HD2 PRO E 261       3.976   8.482 -41.034  1.00  0.00           H
ATOM   4939  HD3 PRO E 261       2.268   8.360 -41.410  1.00  0.00           H
ATOM   4940  CG  PRO E 261       3.313   6.444 -41.145  1.00  0.00           C
ATOM   4941  HG2 PRO E 261       4.327   6.075 -40.988  1.00  0.00           H
ATOM   4942  HG3 PRO E 261       3.011   6.183 -42.160  1.00  0.00           H
ATOM   4943  CB  PRO E 261       2.307   5.816 -40.168  1.00  0.00           C
ATOM   4944  HB2 PRO E 261       2.639   4.808 -39.917  1.00  0.00           H
ATOM   4945  HB3 PRO E 261       1.325   5.737 -40.635  1.00  0.00           H
ATOM   4946  CA  PRO E 261       2.396   6.601 -38.890  1.00  0.00           C
ATOM   4947  HA  PRO E 261       1.469   6.656 -38.319  1.00  0.00           H
ATOM   4948  C   PRO E 261       3.688   6.253 -38.118  1.00  0.00           C
ATOM   4949  O   PRO E 261       4.777   6.844 -38.351  1.00  0.00           O
ATOM   4950  N   LEU E 262       3.582   5.221 -37.219  1.00  0.00           N
ATOM   4951  H   LEU E 262       2.672   4.941 -36.882  1.00  0.00           H
ATOM   4952  CA  LEU E 262       4.769   4.620 -36.537  1.00  0.00           C
ATOM   4953  HA  LEU E 262       5.437   5.473 -36.415  1.00  0.00           H
ATOM   4954  CB  LEU E 262       4.370   4.114 -35.154  1.00  0.00           C
ATOM   4955  HB2 LEU E 262       3.702   3.263 -35.288  1.00  0.00           H
ATOM   4956  HB3 LEU E 262       5.256   3.701 -34.671  1.00  0.00           H
ATOM   4957  CG  LEU E 262       3.664   5.125 -34.223  1.00  0.00           C
ATOM   4958  HG  LEU E 262       2.876   5.612 -34.797  1.00  0.00           H
ATOM   4959  CD1 LEU E 262       2.880   4.676 -33.037  1.00  0.00           C
ATOM   4960 HD11 LEU E 262       2.172   5.388 -32.612  1.00  0.00           H
ATOM   4961 HD12 LEU E 262       2.419   3.717 -33.274  1.00  0.00           H
ATOM   4962 HD13 LEU E 262       3.544   4.343 -32.239  1.00  0.00           H
ATOM   4963  CD2 LEU E 262       4.622   6.205 -33.767  1.00  0.00           C
ATOM   4964 HD21 LEU E 262       4.990   6.726 -34.651  1.00  0.00           H
ATOM   4965 HD22 LEU E 262       4.139   6.953 -33.139  1.00  0.00           H
ATOM   4966 HD23 LEU E 262       5.433   5.667 -33.276  1.00  0.00           H
ATOM   4967  C   LEU E 262       5.519   3.546 -37.296  1.00  0.00           C
ATOM   4968  O   LEU E 262       4.972   2.836 -38.125  1.00  0.00           O
ATOM   4969  N   LEU E 263       6.816   3.432 -36.988  1.00  0.00           N
ATOM   4970  H   LEU E 263       7.202   4.100 -36.336  1.00  0.00           H
ATOM   4971  CA  LEU E 263       7.704   2.383 -37.520  1.00  0.00           C
ATOM   4972  HA  LEU E 263       7.269   1.948 -38.420  1.00  0.00           H
ATOM   4973  CB  LEU E 263       9.119   2.946 -37.815  1.00  0.00           C
ATOM   4974  HB2 LEU E 263       9.615   3.185 -36.874  1.00  0.00           H
ATOM   4975  HB3 LEU E 263       9.668   2.122 -38.272  1.00  0.00           H
ATOM   4976  CG  LEU E 263       9.287   4.139 -38.724  1.00  0.00           C
ATOM   4977  HG  LEU E 263       8.884   4.973 -38.149  1.00  0.00           H
ATOM   4978  CD1 LEU E 263      10.729   4.609 -38.768  1.00  0.00           C
ATOM   4979 HD11 LEU E 263      11.113   4.790 -37.765  1.00  0.00           H
ATOM   4980 HD12 LEU E 263      11.374   4.006 -39.407  1.00  0.00           H
ATOM   4981 HD13 LEU E 263      10.816   5.574 -39.268  1.00  0.00           H
ATOM   4982  CD2 LEU E 263       8.759   4.021 -40.143  1.00  0.00           C
ATOM   4983 HD21 LEU E 263       8.974   4.896 -40.757  1.00  0.00           H
ATOM   4984 HD22 LEU E 263       9.256   3.196 -40.654  1.00  0.00           H
ATOM   4985 HD23 LEU E 263       7.671   3.951 -40.151  1.00  0.00           H
ATOM   4986  C   LEU E 263       7.866   1.197 -36.510  1.00  0.00           C
ATOM   4987  O   LEU E 263       7.960   1.318 -35.347  1.00  0.00           O
ATOM   4988  N   ASP E 264       7.738  -0.038 -37.041  1.00  0.00           N
ATOM   4989  H   ASP E 264       7.604  -0.122 -38.039  1.00  0.00           H
ATOM   4990  CA  ASP E 264       7.998  -1.354 -36.414  1.00  0.00           C
ATOM   4991  HA  ASP E 264       7.932  -1.220 -35.335  1.00  0.00           H
ATOM   4992  CB  ASP E 264       6.869  -2.386 -36.870  1.00  0.00           C
ATOM   4993  HB2 ASP E 264       5.906  -1.904 -36.702  1.00  0.00           H
ATOM   4994  HB3 ASP E 264       6.858  -2.531 -37.951  1.00  0.00           H
ATOM   4995  CG  ASP E 264       6.984  -3.767 -36.191  1.00  0.00           C
ATOM   4996  OD1 ASP E 264       7.778  -3.818 -35.256  1.00  0.00           O
ATOM   4997  OD2 ASP E 264       6.331  -4.761 -36.527  1.00  0.00           O
ATOM   4998  C   ASP E 264       9.410  -1.861 -36.769  1.00  0.00           C
ATOM   4999  O   ASP E 264       9.768  -1.989 -37.970  1.00  0.00           O
ATOM   5000  N   VAL E 265      10.251  -2.210 -35.765  1.00  0.00           N
ATOM   5001  H   VAL E 265       9.939  -2.289 -34.807  1.00  0.00           H
ATOM   5002  CA  VAL E 265      11.742  -2.424 -36.006  1.00  0.00           C
ATOM   5003  HA  VAL E 265      11.951  -2.505 -37.073  1.00  0.00           H
ATOM   5004  CB  VAL E 265      12.571  -1.202 -35.611  1.00  0.00           C
ATOM   5005  HB  VAL E 265      13.602  -1.546 -35.537  1.00  0.00           H
ATOM   5006  CG1 VAL E 265      12.488  -0.035 -36.530  1.00  0.00           C
ATOM   5007 HG11 VAL E 265      13.343   0.597 -36.286  1.00  0.00           H
ATOM   5008 HG12 VAL E 265      12.843  -0.385 -37.499  1.00  0.00           H
ATOM   5009 HG13 VAL E 265      11.524   0.461 -36.416  1.00  0.00           H
ATOM   5010  CG2 VAL E 265      12.202  -0.718 -34.248  1.00  0.00           C
ATOM   5011 HG21 VAL E 265      11.240  -0.208 -34.205  1.00  0.00           H
ATOM   5012 HG22 VAL E 265      12.265  -1.595 -33.604  1.00  0.00           H
ATOM   5013 HG23 VAL E 265      12.925   0.021 -33.904  1.00  0.00           H
ATOM   5014  C   VAL E 265      12.294  -3.695 -35.336  1.00  0.00           C
ATOM   5015  O   VAL E 265      11.676  -4.340 -34.536  1.00  0.00           O
ATOM   5016  N   ASP E 266      13.495  -3.973 -35.771  1.00  0.00           N
ATOM   5017  H   ASP E 266      13.825  -3.537 -36.620  1.00  0.00           H
ATOM   5018  CA  ASP E 266      14.385  -4.983 -35.231  1.00  0.00           C
ATOM   5019  HA  ASP E 266      13.990  -5.229 -34.245  1.00  0.00           H
ATOM   5020  CB  ASP E 266      14.352  -6.237 -36.208  1.00  0.00           C
ATOM   5021  HB2 ASP E 266      14.789  -6.049 -37.188  1.00  0.00           H
ATOM   5022  HB3 ASP E 266      15.007  -7.021 -35.829  1.00  0.00           H
ATOM   5023  CG  ASP E 266      13.016  -6.965 -36.375  1.00  0.00           C
ATOM   5024  OD1 ASP E 266      12.296  -7.119 -35.363  1.00  0.00           O
ATOM   5025  OD2 ASP E 266      12.570  -7.367 -37.455  1.00  0.00           O
ATOM   5026  C   ASP E 266      15.846  -4.538 -34.962  1.00  0.00           C
ATOM   5027  O   ASP E 266      16.403  -3.835 -35.805  1.00  0.00           O
ATOM   5028  N   HIE E 267      16.514  -5.025 -33.886  1.00  0.00           N
ATOM   5029  H   HIE E 267      16.030  -5.666 -33.274  1.00  0.00           H
ATOM   5030  CA  HIE E 267      17.977  -5.393 -33.890  1.00  0.00           C
ATOM   5031  HA  HIE E 267      18.331  -5.162 -34.894  1.00  0.00           H
ATOM   5032  CB  HIE E 267      18.751  -4.647 -32.794  1.00  0.00           C
ATOM   5033  HB2 HIE E 267      18.549  -3.576 -32.766  1.00  0.00           H
ATOM   5034  HB3 HIE E 267      18.244  -4.856 -31.852  1.00  0.00           H
ATOM   5035  CG  HIE E 267      20.282  -4.992 -32.672  1.00  0.00           C
ATOM   5036  ND1 HIE E 267      21.220  -4.952 -33.642  1.00  0.00           N
ATOM   5037  CE1 HIE E 267      22.414  -5.219 -33.057  1.00  0.00           C
ATOM   5038  HE1 HIE E 267      23.400  -5.014 -33.448  1.00  0.00           H
ATOM   5039  NE2 HIE E 267      22.214  -5.542 -31.799  1.00  0.00           N
ATOM   5040  HE2 HIE E 267      22.909  -5.723 -31.088  1.00  0.00           H
ATOM   5041  CD2 HIE E 267      20.876  -5.320 -31.530  1.00  0.00           C
ATOM   5042  HD2 HIE E 267      20.364  -5.427 -30.586  1.00  0.00           H
ATOM   5043  C   HIE E 267      18.189  -6.942 -33.745  1.00  0.00           C
ATOM   5044  O   HIE E 267      17.280  -7.630 -33.256  1.00  0.00           O
ATOM   5045  N   THR E 268      19.394  -7.473 -34.028  1.00  0.00           N
ATOM   5046  H   THR E 268      20.141  -6.839 -34.274  1.00  0.00           H
ATOM   5047  CA  THR E 268      19.597  -8.884 -34.080  1.00  0.00           C
ATOM   5048  HA  THR E 268      18.727  -9.348 -33.615  1.00  0.00           H
ATOM   5049  CB  THR E 268      19.726  -9.412 -35.493  1.00  0.00           C
[truncated: 2,087,916 more chars]
